# Supplementary material for: Comprehensive Characterization of Immune Landscape Based on Tumor Microenvironment for Oral Squamous Cell Carcinoma Prognosis
Source: Vaccines (Basel). 2022 Sep 14;10(9):1521. doi: 10.3390/vaccines10091521 (PMC9505673; doi:10.3390/vaccines10091521)
Supplement: Supplementary file 1 [file vaccines-10-01521-s001.zip]

Archive with 11 entries (9 files):
- .DS_Store
- vaccines-1875126-supplementary Table S1 immue-all.xls
- vaccines-1875126-supplementary Table S2 stroma-all.xls
- vaccines-1875126-supplementary Text S1 R code.txt
- __MACOSX/
- __MACOSX/supplementary material/
- __MACOSX/supplementary material/._.DS_Store
- __MACOSX/supplementary material/._11 genes expression.zip
- __MACOSX/supplementary material/._immue-all.xls
- __MACOSX/supplementary material/._R code.txt
- __MACOSX/supplementary material/._stroma-all.xls
