# Supplementary material for: Comprehensive Characterization of Immune Landscape Based on Tumor Microenvironment for Oral Squamous Cell Carcinoma Prognosis
Source: Vaccines (Basel). 2022 Sep 14;10(9):1521. doi: 10.3390/vaccines10091521 (PMC9505673; doi:10.3390/vaccines10091521)
Supplement: Supplementary file 1 [file vaccines-10-01521-s001.zip › vaccines-1875126-supplementary Table S1 immue-all.xls]

gene	conMean	treatMean	logFC	pValue	fdr
TMEM127	19.3593724968553	19.53582563125	0.0130900378780217	0.571960206581695	0.625274435919499
HMX2	0.184299405113208	0.1413435505625	-0.382845359007042	0.122099148368542	0.179868280952747
KANK3	0.549201965283019	0.809612629375	0.559895007129938	1.19594156490712e-07	1.23277885155853e-06
PNMA8B	0.244751074773585	0.3181707041875	0.378485809388781	0.0143069990439932	0.0314958434211079
ITPRIPL1	0.848778670062893	0.8490084025	0.000390430408058084	0.00546130986126221	0.0143539640361678
ARFGEF1	7.50593399371069	6.71610560625	-0.160406687528482	0.0232951242733925	0.0466671856896014
HDDC3	2.64644872075472	2.31179904625	-0.195041703045621	0.276933800605329	0.348908546653865
DALRD3	3.63591814465409	3.7842442125	0.0576854740597594	0.273727964192615	0.345654790513217
SMARCC2	7.71819120566038	7.221336730625	-0.0959968678394496	0.283967268403447	0.355967752500059
PTPRB	0.626308455345912	0.951063715	0.602668639505837	4.72644497140305e-06	3.40915261593955e-05
ELL2P1	0.103283876352201	0.10605462458125	0.0381924792689063	0.765643039901389	0.798482696193452
DOLK	12.0163230503145	11.9126342125	-0.0125030361122236	0.902884931966956	0.917154936648452
PDE3B	0.426980484402516	0.436614469875	0.032189812152206	0.000166989701994627	0.000763909996633446
SEPT9	33.6852758427673	30.0949886875	-0.162594838907978	0.0159789498265032	0.0344192005473784
LMNB2	38.5035933522013	33.529286075	-0.199571327008884	0.0189010644828055	0.0394738176900425
HMGN1P8	0.170594336163522	0.10924738725	-0.642970972309368	0.00163748486784817	0.0052448153935533
AC096720.2	0.266132481572327	0.2496353514375	-0.0923223505567878	0.472668203962483	0.535080475849282
ING5	1.8900023836478	1.77138581875	-0.0935095797690262	0.10209192085843	0.155725279674823
IFIT1	14.7722691388679	29.54508214375	1.00002655738168	3.50643500463005e-11	5.88244627829466e-10
AC073332.1	0.230791304402516	0.1772618320625	-0.380706938895176	0.371870057589412	0.442786998551964
RNA5SP154	0.288284196855346	0.2670513265	-0.110374703018995	0.550765428298703	0.605926257624997
PPFIA3	4.20229779748428	3.45418775375	-0.282831899523267	0.0137384296804659	0.0305001624268378
EPC2	3.81733129937107	3.65222837125	-0.0637874220746353	0.460037981258607	0.523714792740737
AL691482.3	0.664840686163522	0.39773301175	-0.741208362743981	0.0412864853530063	0.0745991814099879
FLOT2	43.4620672955975	52.0147854375	0.259164975442928	0.00332133038911253	0.0095028040761607
HMOX1	20.3866589874214	23.6315877	0.2130911982101	6.07115186357412e-15	1.32405682777499e-13
TOB1	22.2627790251572	21.47286668125	-0.0521188856695902	0.216247389627279	0.285768098629186
ECD	7.72157004402516	7.43844111875	-0.0538939176898654	0.33110382435207	0.402399676330454
FASTKD2	6.0194060754717	5.24835191875	-0.197756685241419	0.00717435988686599	0.0180124596305871
PKD1	3.34685024654088	3.227935608125	-0.052192200094946	0.141320589472779	0.202632240649083
TSR2	27.9431944654088	26.99232626875	-0.0499476416757263	0.395732140493313	0.464820626140708
AC010997.4	0.160378916477987	0.1487490771875	-0.108603778353551	0.0150089618756415	0.0327254735639656
TBCEL	1.8999265572327	2.011742649375	0.082502109880651	0.0576622607978664	0.0978514147653949
ATP2B1-AS1	0.34890911754717	0.2193193379375	-0.66981827425919	0.00506662952530581	0.0135179765066922
MCTS2P	3.02036201389937	2.285482763125	-0.402222539819336	5.34643908625706e-05	0.000286353153047046
LSM12	3.92967621383648	3.8771350875	-0.0194194438632183	0.755482469172562	0.789528602091177
THSD4	2.30438915754717	2.042535743125	-0.174023050004798	0.158484868536482	0.222348485601237
KDM7A	5.33025322201258	4.49973625875	-0.244363628285645	0.0199094062894449	0.0412072484621588
AC004241.5	0.106622383389937	0.103754910575	-0.0393307181155862	0.886560585296639	0.903409342855998
ATG3	8.77029814465409	8.6110678	-0.0264337401302073	0.246016418634809	0.316866535215769
LINC02577	1.02048176163522	0.7969229646875	-0.356738221723207	0.868850515839903	0.887646113608743
DIO3OS	0.26856556454717	0.30948599550625	0.204599793395567	0.0174714357741267	0.0370075871817595
LCK	1.68583256226415	4.76958501875	1.50040249474866	1.42941311402236e-34	1.3600445364301e-32
C1orf115	2.62291514949686	2.276535465625	-0.204331202666253	0.313885746496947	0.385724744508119
EIF3D	64.4669735220126	58.7231248125	-0.134631516223432	0.00862119372572034	0.0209197862503103
AP003390.1	1.61886156855346	1.131151038125	-0.517188044196718	0.0111072793475661	0.0256260896393983
GATA2-AS1	1.00366046968553	0.6886144448125	-0.543502950399218	0.166891517005493	0.232145932712958
AC099677.1	0.517640639622642	0.433513062125	-0.255875423049466	0.0288029671844809	0.0556893707591169
AL138756.1	0.360784380566038	0.41990766425	0.218935239444844	0.00849894473627548	0.0206748361111802
GSN	46.5409633018868	47.03842	0.015338529629167	0.073226665492772	0.118919810677268
EAPP	16.0372198930818	14.5857038375	-0.13686906175182	0.26634662581419	0.337960907828556
ASB3	0.388921513207547	0.341320163125	-0.188353397080927	0.010579096109649	0.0246388595498305
AC073072.2	0.264170047106918	0.268427528875	0.0230657402410253	0.742574885637012	0.778008125348937
TSNAX	5.22826957861635	4.60903574375	-0.181868574870999	0.0361761313998345	0.066899648482354
MED15	16.8195179308176	15.2712741375	-0.139315920267007	0.0916029419715736	0.142400536894782
ARHGAP8	0.382715021471698	0.2481004146	-0.625346381431346	3.09216752789964e-06	2.35091937785084e-05
FBLL1	0.206866507974843	0.1650520066125	-0.325779411254495	0.271050238452512	0.342841134484545
LINC02586	0.195266529433962	0.27498018975	0.493883008502726	0.60203477448066	0.65181459826572
RCBTB2	3.98997742138365	4.340276961875	0.121406524403276	0.0184741475460581	0.0387322536043409
RAD51AP2	0.124508029616352	0.08796762660625	-0.501194192459028	0.000920020440337608	0.00325217173268911
OGFR-AS1	0.131279387106918	0.142105922125	0.114326270144629	0.170990329604351	0.236763869633313
MAX	14.8341841446541	16.57699378125	0.160256816285267	0.00020258141467767	0.000899589398053895
ZC3HAV1L	2.45774608427673	1.64946831375	-0.575334811048089	1.40207346173783e-07	1.42856933818012e-06
TMSB4XP1	0.72762766163522	0.900278459375	0.307170911438994	0.00348054708137532	0.0098888610360526
PROSER3	2.0386008490566	1.553209361875	-0.392327020200395	0.0199094062894449	0.0412072484621588
COLEC11	0.79564005436478	0.30523866426875	-1.38217818816305	0.0539302858385628	0.092685370135584
CYP4F22	7.05715476833333	5.70246545225	-0.307500848490813	0.369274924995892	0.440136708269589
PTP4A3	9.5565314572327	11.86391822875	0.312021567057235	0.0298070263491057	0.0572656314946796
TNIP1	27.1118377044025	33.774325	0.317004030951727	4.80412949514176e-09	6.31762557592829e-08
PCBP2	31.8723826415094	30.2036599375	-0.0775834936452764	0.0709207372411596	0.1159120503411
CAT	14.0223333962264	15.48856355	0.143476909004299	0.01318990911244	0.0294949465290853
AC024293.1	14.6557349308176	12.91019419375	-0.182954613981912	0.0822117582406365	0.130487384696276
HSD17B4	8.97529294276729	9.941394206875	0.147489165730728	0.00173027107868348	0.00549575546346692
GTSE1-DT	0.340400020691824	0.2231384875	-0.609291749926157	0.00763040643333509	0.0189491029773585
AC003070.1	0.783389343584906	0.669569528125	-0.226495630661434	0.428240964550751	0.495036652719724
POMZP3	3.87576987106918	3.583547125	-0.113094584755988	0.214897495610936	0.284449017308256
LRRC37A17P	0.336244348113208	0.31176844535625	-0.109035100131973	0.0491300964853204	0.0858880638368071
MYO15B	0.589571824968553	0.6347636999375	0.106552046347926	0.345185772279367	0.416281816709693
FGFR3	34.6993092710692	28.003620390625	-0.309293589518356	0.000565888891896519	0.0021596349570805
PPP3CC	4.24968264779874	4.70522080625	0.146907317633899	0.00791064996744828	0.0195251418957491
KIAA2013	22.8296382389937	22.0166456875	-0.0523133125964925	0.330500113763721	0.401842095223868
CCDC102A	3.05694721572327	3.289655298125	0.105844779682631	0.172170186791612	0.238021604389258
YIPF6	5.34942493710692	4.5612652875	-0.229949729066996	0.000118442665069837	0.000573023960370273
AC125611.2	0.13360424591195	0.09556866375	-0.483356305110705	0.000734639763898149	0.00269400298833612
AC139769.1	0.237944928069182	0.17732163338125	-0.424259146040516	0.30831748003601	0.38013353792155
NAT8L	0.278358611660377	0.20942188711875	-0.410532487745493	0.806733137992673	0.834640506810007
SLC35D2	7.54119782830189	8.092691695625	0.101825938277871	0.0340715121472658	0.0636688216788706
LUM	111.310666220126	128.4948275375	0.207118442042793	0.0904416358951635	0.140899923968627
RPS7P10	1.24387983962264	1.123077781875	-0.147389276964613	0.063487339324455	0.105775901827268
SLC2A11	0.391643278050314	0.276265512125	-0.503484723814069	0.0197168408425783	0.0408609738153368
PADI1	1.28811392350943	1.745239040325	0.438164457635899	0.237232094737693	0.308066833401928
PACERR	0.157568616666667	0.0810248595	-0.959543699272919	7.66537597172452e-06	5.24444651431699e-05
MYOM3	2.58405409798742	3.3735803534375	0.384644251374718	0.0796768876158282	0.12729676422942
HMGN2	68.234865408805	77.9542039375	0.192117737426868	0.0267505376218355	0.0523573596087352
PCYT1B	0.448081334943396	0.1845643673875	-1.27963658319439	0.000303027688720233	0.00126218185366088
HDAC10	1.35441124402516	1.19799743125	-0.177041040635186	0.110501278254811	0.165790354094912
FAM53A	0.238549982955975	0.196035136	-0.283179326913766	0.826536028414773	0.851361935445274
ARHGEF4	10.7985434295597	9.03021977025	-0.258003721999504	0.00132408944398901	0.00439852406432084
FAM78B	0.223300556415094	0.3797016713125	0.765879503165867	2.3466138263884e-08	2.75879917445178e-07
AC135507.1	0.167961603647799	0.202223524875	0.267819369455072	0.0215424330646723	0.0438892821387281
AC004951.3	0.619916663836478	0.380968178125	-0.702403789318858	0.0553827219657972	0.0948203787030188
RRP15	3.28287557798742	2.810810575	-0.223973840874797	7.27364856762473e-06	4.99934556294603e-05
KLHDC9	0.633653395679245	0.3759300939625	-0.753229500579119	6.98403099344908e-05	0.000363463190565669
C12orf54	1.99794300142138	1.69689554799375	-0.235617662743163	0.132041468613804	0.191649211530243
CARNMT1	4.80137790125786	5.0705034125	0.0786804983537746	0.159562844628232	0.223682999728007
IGLV3-12	0.314171057295597	1.0275730205625	1.70961873219449	8.87959708690265e-11	1.43388502043911e-09
ADAMTSL2	1.10526884937107	1.4377526095625	0.379418117888184	0.00254731365157528	0.00758333711304849
KIF5C	0.10439777072327	0.122542180375	0.231187520930491	4.11968397284987e-09	5.46942995301067e-08
PATL1	17.3456212446541	17.79835164375	0.0371721226579718	0.470425562261714	0.533194754072985
TSPAN11	1.47778132113208	2.68171190925	0.859721461428077	1.05386039934336e-07	1.09798337902601e-06
AC006001.4	13.0770927735849	11.42372300625	-0.195008941026632	0.0093551150347932	0.0223019875737332
ARF5	84.7750040880503	79.0759645625	-0.100399700088331	0.177572783154376	0.244030566484455
PDIA5	7.17169482138365	6.029883906875	-0.250183871971202	0.00462715443639533	0.0125244830024311
NKPD1	1.24049365383019	0.8900499885	-0.478956084091275	0.000372049022457421	0.00150761409726483
PTPN11	17.7775212830189	15.8401388	-0.166469206288876	0.00846862571517957	0.0206217570106179
ZBTB25	0.818577132075472	0.76093335625	-0.105348258202116	0.222167465580556	0.292312050240814
AC106786.1	0.391059515283019	0.5078685226875	0.377066871800372	0.000238811708913348	0.00103259863444154
ALG1L	15.3740113666667	10.913924278125	-0.494323700924721	0.00433706484768345	0.0118717287679503
CDC23	7.63088054716981	7.5950474625	-0.00679056264578604	0.792662930210955	0.821660212304119
ABL1	13.7181390566038	15.4739498	0.17375671361576	0.00403243515847453	0.0111909588827553
TRAPPC6B	6.4598673081761	5.71505825	-0.17673632789475	0.0173576364770537	0.0368249780325295
HCLS1	5.00979538427673	9.68951901875	0.951673372556932	9.17713416676896e-29	5.0461239143622e-27
SMIM4	2.26554850377358	2.505010031875	0.14495600277697	0.339016905199509	0.410167557808544
NBPF8	0.457474999496855	0.405845905	-0.172760847119956	0.154228049029536	0.21755569997553
TRMT112	95.1446950943396	80.693475	-0.23767119991083	0.000413630089631159	0.00165400907287614
TMEM25	2.00036653805031	1.357057703	-0.559782310670602	0.0134160612997618	0.0299179400078558
AC004596.1	0.542753714025157	0.49546456075	-0.131515824135378	0.583575550998541	0.635467121732493
FBXO39	0.382534829018868	0.2840087042625	-0.429655962296427	0.757328894124973	0.791202639268299
TRPC1	0.701338339559748	0.433848511375	-0.69291921795795	0.185911898695174	0.253373820648317
SNORA80B	0.789044169371069	0.31118793225	-1.34231994790899	4.13259833095219e-07	3.82881783311609e-06
TMEM139	0.587574785861635	0.17377146620625	-1.75758128121075	0.15282403499028	0.216005453414574
CD101	0.918115963459119	1.31859157125	0.52224947330323	1.24156562804825e-10	1.97693099593245e-09
AC100778.2	0.130062291949686	0.1081235245	-0.266522306949573	0.256668073296068	0.328082140446275
RPL3P2	0.503479814402516	0.47464870875	-0.0850737802147025	0.195373544346405	0.26345703041293
KRT74	0.25350953572327	0.1237073553375	-1.03510873301603	6.51089108905747e-07	5.81695237041822e-06
SAFB	15.7460407232704	14.4576732125	-0.123153727851847	0.0194626181702488	0.0404161141205231
MLLT10	3.68669120314465	3.23828331125	-0.187097371703791	0.00738583133675093	0.0184360836222139
CMIP	13.4724832389937	11.26740288125	-0.257860777006152	0.000107235222333917	0.000525349738894833
AF165147.1	0.416822076075472	0.09072360911875	-2.19988174978036	5.76017429539193e-07	5.19057488735178e-06
AC124283.2	0.672121485157233	0.5454903003125	-0.301168478623966	0.011577871427259	0.0265335321389031
CYP4B1	1.20251297262893	1.5721017403125	0.386642128455641	0.242074944823588	0.313048668000662
SETSIP	0.123886596100629	0.11068283625	-0.162588585034158	0.0863255549512014	0.135737474639301
TOLLIP-AS1	0.725573882264151	0.5864946755625	-0.307004514653208	0.0776133576307533	0.124553556975025
C8orf33	17.3943589622641	14.87863033125	-0.225377788340148	0.000330531214231489	0.00136270409265786
TLR1	0.977409945283019	2.0263746825	1.0518652678659	6.25255778138981e-21	1.90820985120717e-19
AC112191.2	0.0986016412578616	0.111508930875	0.177475695767069	0.118768488643146	0.176017130989041
ANGPTL7	0.140693709226415	0.3962601512125	1.49389007057962	0.000630123500146662	0.00236022715898238
SPTY2D1	6.52719510062893	6.44479229375	-0.0183292993323962	0.567838663075996	0.621433719570652
INSR	3.28831589371069	3.55380862125	0.112017092933932	0.355835975966715	0.426818458380542
C1QTNF1	8.21458747798742	11.783789398125	0.520543519106203	7.61233474506824e-06	5.2121336452074e-05
RB1	13.6207442553459	13.291060670625	-0.0353492952078254	0.96271795343127	0.968807314190219
ZNF175	0.682307747987421	0.71601648125	0.0695701967874348	0.45782888930016	0.521720116322204
LINC01786	0.23206984427673	0.1824042741875	-0.347419531693384	0.0481730646201063	0.0846036178317285
AC073333.1	0.130758804213836	0.0907388429375	-0.527115920571126	0.00102299500655399	0.00354261071850365
CMKLR1	0.878996131446541	3.179552673125	1.85489508796876	5.99240595837698e-37	7.50403868723208e-35
SLC25A43	11.9476195157233	11.802652325	-0.0176120968995783	0.765654814093381	0.798482696193452
LDHB	109.64224072327	92.76578675625	-0.241138993840949	0.0029282621418552	0.00852009716285556
TOP3A	4.3682297672956	4.11371779375	-0.0866059169368629	0.409379579120561	0.477613610069729
AL138781.1	0.647087111949685	0.5368093694375	-0.26955009084441	0.0916029419715736	0.142400536894782
KCTD5	18.3555855157233	17.3944480125	-0.077592237129311	0.056238388820925	0.0959046852059528
CAPN14	1.12711495427673	1.68071365073125	0.576439285079674	0.123833341128692	0.181939682939059
HTR7P1	0.634262869937107	0.4688248178125	-0.436031945959694	0.0753939712292582	0.121777230719805
DHRS12	1.70834859748428	1.830938276875	0.0999807624928866	0.0413197217588243	0.0745991814099879
CTNS	5.54777637106918	5.32031955625	-0.0603967328641835	0.932753943097241	0.943201564757356
DNASE2B	0.0255522857610063	0.178653251025	2.80563791018717	8.0583677747768e-08	8.62729831816976e-07
TFAP4	2.55744696540881	2.274274179375	-0.169298131142324	0.00727940656389582	0.0182360972386704
AL049872.1	0.939729586352201	1.042798801875	0.150143254193366	0.177572783154376	0.244030566484455
AC010894.3	0.254308466716981	0.07809241204375	-1.70332521576765	0.049609344589423	0.0865777178997213
TMEM234	2.62896196603774	2.517599611875	-0.0624444088791645	0.216247389627279	0.285768098629186
SPINK5	35.5578527206289	58.4366531653125	0.716705348372868	0.10861647575932	0.163569384319063
INHA	0.283291645591195	0.15185152584375	-0.899626651408533	6.45153850390411e-06	4.51114140357734e-05
PRR29	0.175774296792453	0.25015958375	0.509124601015705	6.17694659347936e-05	0.000325800362444115
TM2D2	10.3542934025157	9.2550275125	-0.161919920624465	0.231974267112477	0.302371937724342
FLYWCH2	14.3985338238994	13.18853335	-0.126637775662916	0.0253662744917511	0.0500976178149053
IGHV4-28	2.33571681232704	9.087758233875	1.96005908546461	1.62052992860789e-07	1.63145673829249e-06
SAV1	6.97581145283019	5.7563894	-0.277196857708289	0.000128194528098103	0.000612267664956737
RPS7P14	0.173934599245283	0.1530859134375	-0.184203407591351	0.105815135707851	0.160258410119334
RNU6-1266P	0.166226493081761	0.13517704125	-0.298300194232158	0.45247216599437	0.517194790763248
SLCO2A1	6.40555342553459	8.030128285	0.326099814058043	4.61702121811437e-07	4.23918551767265e-06
RDH11	15.8899479559748	13.4883426125	-0.236401312232602	2.35642922325113e-05	0.000140301506819952
AL138831.3	0.138248561987421	0.112188955	-0.301333824490421	0.219811277349336	0.289787196451172
WDHD1	4.40810894150943	3.516914035625	-0.325849807536243	6.11378960520638e-05	0.000322995798141143
ETV2	0.546963949056604	0.4837117305	-0.177298221646046	0.0137384296804659	0.0305001624268378
PADI3	9.70634438152201	6.7959684296875	-0.5142488973191	0.0217176612844771	0.0441495397498639
CAHM	0.263414660314465	0.241097489375	-0.12771901309014	0.109824041581631	0.165054947510605
KYNU	2.39810867465409	2.6687916895625	0.154289662865071	3.84784628525099e-05	0.000214925745026537
MRPS33	5.42321239622641	4.57591946875	-0.245086011114646	0.0158201564412944	0.0341567560095133
AC003072.1	2.74146578993711	2.187284213125	-0.325806776063529	0.000248725307727835	0.00106998187566429
CPNE8-AS1	0.987845568679245	0.7996164889375	-0.30497729855704	0.00669371827884089	0.0170126312258055
DZIP1L	1.33123582578616	1.088715831	-0.290138723444678	0.0692306477150223	0.113695479494761
LRRC49	0.334583255534591	0.300348790625	-0.155726391681587	0.0133705586322959	0.0298438986951315
AP005131.5	0.271819056540881	0.287327487625	0.0800494137863648	0.786932807747371	0.816979876690509
PGAP2	8.79375934591195	7.52468936875	-0.224848025295	0.00601582043764976	0.0155814084193731
GCAT	8.08503958679245	5.2497690975	-0.623000867991823	9.09710783236141e-08	9.5756433311353e-07
FBF1	0.825139188679245	0.7162137735	-0.204247237651628	0.00502861503087171	0.0134313221066767
RPS27AP12	0.210436531949686	0.1985533770625	-0.0838582804685362	0.359919276733223	0.430784557032241
IGLC7	3.59166344773585	13.1993858496875	1.87774672879778	5.19173030079622e-08	5.77818148729671e-07
AL360181.2	0.827122506415094	0.678342902	-0.286086285677484	0.0602673232847651	0.101377359244656
NIP7	16.5037801949686	13.2469581625	-0.317135393639504	2.183803747727e-06	1.73081383190613e-05
NBEAL2	8.90013419308176	9.99107688125	0.166813097587203	0.0272544400807646	0.0531827367012809
USP35	1.98729030440252	1.67864930625	-0.243501775414376	0.0324640201388569	0.0613500760291318
AC012186.2	0.219614856352201	0.1784123528125	-0.299760144858392	0.0595608245475474	0.100458429307255
PRPF40B	1.05108953128931	0.9081476901875	-0.210886718357543	0.0100380853118664	0.023579721154947
AL022324.2	0.113356105849057	0.10046958225	-0.174103319751469	0.151558855365435	0.214507611392963
NFRKB	5.50050406792453	4.922052425	-0.160303809636102	0.00741264919887382	0.0184935253525894
RPL23AP64	0.522288161069182	0.4127648385625	-0.339525922098563	0.039539320160746	0.0719623097271814
SLC19A2	4.23095531257862	3.232461704375	-0.388350169767385	9.41567473613054e-05	0.000471147838691141
MMP3	65.2558514798742	82.06637546925	0.330683963185296	0.00979415358358998	0.0231383302163439
CBX2	4.93265677232704	3.547721081875	-0.475472313259887	0.00550226618004127	0.0144420536246925
FAM160A1-DT	0.758093292264151	0.523258759875	-0.534850841012941	4.20609016023809e-06	3.07599683921978e-05
MIGA1	1.57521915597484	1.351700906875	-0.220776601446818	0.0022032544675512	0.00672937359798093
GARNL3	0.346122198490566	0.29090603375	-0.250728251457582	0.0605999800599153	0.101813002074176
IGHV4-61	1.66137389113208	8.78493381375	2.40265462948177	3.49916119174202e-09	4.69700682791927e-08
GM2A	61.0985672327044	75.3770883125	0.302987518143465	1.04417876679177e-05	6.89371083790077e-05
TCEANC2	0.833641748427673	0.810278919375	-0.0410089218111265	0.557189674789624	0.611676465565669
MYDGF	48.4736344025157	48.0635375625	-0.0122574180356212	0.663375546672006	0.707090574459288
PPIAP14	0.158800459685535	0.0978995654375	-0.697840727675346	0.00932626167474531	0.0222605434218896
DDX31	3.90812406918239	3.68051665	-0.0865679706980544	0.137100821068498	0.197662254842126
BIRC3	5.10653829559748	8.62499448375	0.756177909485313	5.03368994117795e-10	7.52726669940401e-09
RPSAP5	0.182627191572327	0.1548773385	-0.237775519988176	0.0291722593265898	0.0562642765329877
MN1	6.23841211446541	5.2038241625	-0.261606647306083	0.248994574960558	0.319938084203921
CRNKL1	8.33556038993711	7.62915310625	-0.127756277288792	0.15213245259992	0.215162608575566
ZER1	14.2708687232704	15.3119984	0.101589424240948	0.0432920181607499	0.0775826860400845
PLA2G4C	0.85656113427673	1.3645815921875	0.671830537219802	3.5509776306376e-06	2.65094137733369e-05
TYW3	3.92992752201258	3.637748560625	-0.111456877645835	0.0410786207372774	0.0743228960207452
ZNHIT6	4.12691061320755	3.48958875	-0.242005166610424	1.19401353555404e-05	7.77711500842413e-05
FAM53B	9.30986495597484	10.8141352	0.216086152373249	0.034587605766302	0.0644347277016913
AC083843.3	0.152513132566038	0.127629022	-0.256977049510575	0.0249314325251767	0.0493895800483445
DDX39B	6.6092909345912	5.215145900625	-0.341787888580064	0.00226661936618641	0.00689578086170505
MICA	7.13704162893082	6.69346140625	-0.0925737191646112	0.19495496165899	0.263038774211108
CASP14	23.028507656478	30.938234419175	0.425969946031526	0.0565520204295533	0.0963129900681307
AL157838.1	0.235789770754717	0.1763275969375	-0.419242843617458	0.000573567094961744	0.00218335699415718
CLN6	11.4159732389937	12.10608976875	0.0846790960289545	0.446148132936523	0.511381555468165
SFTPD	1.27136060163522	1.6931265244375	0.413316501018982	0.419097244529334	0.48661108550065
AC007991.2	0.247250598742138	1.05190758875	2.08896204810333	1.79329307652362e-11	3.12517754034514e-10
AL596244.1	1.47272963062893	2.101919302	0.513214682473747	0.000100495337237723	0.000497351987706324
MIR1254-1	1.03150687421384	0.7794173125	-0.404285553457947	0.0120793359291587	0.0274704054346773
MDFIC	4.8271569591195	5.65715305625	0.228902466124376	0.00188672066598548	0.00591046612762721
INPP5D	1.52500807295597	3.442540430625	1.17465671815956	1.01192333951469e-26	4.61066479342257e-25
RIOK3	24.9675715220126	20.51532660625	-0.283353381667521	0.0106531565848069	0.0247727050809994
FAM219B	1.71505597044025	1.489370575625	-0.203552898470152	0.00473366158562789	0.0127576189082251
ATXN7	2.08143103836478	2.420762233125	0.217885624889666	0.000512439852549054	0.00198492467331414
ZNF384	4.4040477081761	4.11935271625	-0.0964124363234711	0.0213723956140636	0.0436166753095336
AC093635.1	0.409440016603774	0.2478450164375	-0.724213860995006	0.000232710270028708	0.00101052055063739
RALGAPB	5.9430402327044	5.21638016625	-0.188152131582683	0.00152739726624181	0.00495103222073372
SPTAN1	18.3146086477987	19.7399519625	0.108123605552673	0.0164092693912558	0.0351743698381309
PDP2	1.70577934025157	1.248905506875	-0.449766705894333	9.92055360897068e-11	1.59534337655444e-09
BTNL10	0.223221969308176	0.2069431403125	-0.109244595570972	0.579414469748665	0.631964350365408
PIBF1	4.20002668301887	2.83565533625	-0.566716304629437	5.26401821390254e-05	0.000282718853159514
IGHV4-55	1.37279435930818	4.8636618084375	1.82492738535247	6.64082742555499e-07	5.92636599218494e-06
MTERF1	2.12774884591195	1.646771409375	-0.369687562356532	0.00114601473802994	0.00389701227490559
HOXB6	0.453323717955975	0.3903093448125	-0.215923640899298	0.580245648473035	0.632728579558866
AL049869.3	0.184572403081761	0.1375705893125	-0.424014785284995	0.0105089828226475	0.0245079126021372
FCAR	0.0989931970503145	0.229590334875	1.21366062006864	0.000172707664002796	0.000786416092689592
FRMD4B	4.43594739685535	4.6364349075	0.0637736429921931	0.21896546790084	0.288809440877637
TANGO6	2.91560957421384	2.45272951	-0.249409402533278	5.7772129847167e-05	0.000306716914752055
HLA-K	2.71727989446541	3.082776711875	0.182067219032961	0.40252118368538	0.47131182815547
SLC8A1	0.178274706792453	0.426657504625	1.25897639308627	2.9459684746944e-24	1.14134227732172e-22
LYPD8	0.324835696465409	0.2633803386	-0.302562528082071	0.028651622788879	0.0554354065323107
AC006213.4	0.312868656855346	0.3102977544375	-0.0119038803907328	0.825585885365782	0.850613624780785
CARD16	2.58604741194969	4.93697954125	0.932879941187904	1.34538601813045e-19	3.82902384338886e-18
ZNF596	0.300019049811321	0.2955145301875	-0.0218250398572986	0.568661833643635	0.622194261049772
SLC27A5	0.626396425534591	0.4134075526875	-0.59951123395916	0.0168497364699221	0.0359596904762164
LDB1	24.8235579937107	22.03986115	-0.171594778662799	0.00261966791323076	0.00775827802804532
ACO2	20.9361288742138	20.411328825	-0.0366246019321634	0.818978328309263	0.845146969667861
ARMH4	0.572789965509434	0.485759896375	-0.237762830692958	0.146312784191185	0.208542454189374
GPIHBP1	0.219406139402516	0.3206384451875	0.54734352220289	1.87931260320759e-06	1.51358745345474e-05
NAA80	3.02956364025157	2.83002936875	-0.0982929869606997	0.0407192045769385	0.073782651310528
SRGAP3	0.421433817421384	0.481898064375	0.193421920229798	0.169138715236322	0.234699918697241
RPL23P8	0.658646425345912	0.55011534	-0.259770072122873	0.00359080449002501	0.0101614776500792
KLRF1	0.126164030672956	0.2927359564375	1.21429930426385	3.17791344421995e-15	7.05758580690037e-14
RAPGEF5	2.9459662245283	2.639572903125	-0.158436377216073	0.0899804427967851	0.14037296211908
NLRP3	0.487127844968553	1.353912500625	1.4747621475057	1.08265083511226e-24	4.33283561021216e-23
ARHGEF3	4.41459115345912	5.6041106875	0.344205618507815	2.76865183914584e-05	0.000160512342287398
TMEM138	4.2571073672956	3.78897945625	-0.168064158768166	0.0265843676790486	0.0520636239179027
ZNF286B	0.190368363773585	0.150037662125	-0.343469057024778	0.00733244572054371	0.0183405633293497
DCLK1	0.529502998754717	0.7667769034875	0.534168026731723	0.105183689043956	0.159501203464311
FBLN5	2.93378037955975	4.96248844	0.758302865472649	1.04847461298022e-08	1.31126882976457e-07
STXBP6	0.222501317603774	0.32476287124375	0.545572825343072	0.0890637360507735	0.139245035581596
AC008555.8	0.264520522012579	0.290598159125	0.135645910099308	0.0174723095792707	0.0370075871817595
PKN2	7.64440910691824	6.9177095	-0.144110558369542	0.00433706484768345	0.0118717287679503
AL356056.3	0.192719158427673	0.1750084460625	-0.139075449217562	0.661575132338174	0.705329297335105
AC011451.1	2.37195387106918	1.9753700755	-0.263952992964993	0.0326612714771878	0.0616449366153823
RTN4IP1	4.26376240880503	4.15767171875	-0.0363511980671691	0.0145499641541224	0.0318968606541129
OLFML2B	11.1417598830189	17.49495206875	0.650961582201385	1.39283726365779e-07	1.41990395418055e-06
CD200R1	0.182966173779874	0.4865806046875	1.41110186281067	2.09518177209242e-23	7.60139779370353e-22
OSGIN1	6.98897793207547	3.812545006875	-0.874327122750677	4.25161588126654e-05	0.000234576078042591
MRPS14	7.2175491572327	6.3864575375	-0.176493114469667	0.0191488704457034	0.0398969058985727
LINC002481	0.0954076352201258	0.172499563875	0.854416083353715	1.14059830143159e-11	2.03029911610258e-10
FXYD6	1.35880730213836	1.779070172875	0.388782540471072	0.000140068296035797	0.000659085000255714
AC007546.1	0.145002626163522	0.1202638869375	-0.269875536927323	0.273219966928151	0.34519296739409
TTC14	2.5135925327044	1.69413617375	-0.569200957463004	2.5202197876941e-06	1.96455687064829e-05
RASSF1-AS1	0.147454768930818	0.1680726645	0.188812620047372	0.00245678169242532	0.00736864084019708
ELMOD2	3.75537257924528	3.3958594375	-0.145179304337507	0.0164637688241936	0.0352639321206795
GIPC1	54.9705371069182	48.399304275	-0.183672266395292	0.00899742632484854	0.0216192182427965
SEPT2	40.5937626415094	38.941158075	-0.0599622806890672	0.457093850367233	0.521066050133787
USP46-AS1	1.47650447044025	1.203785465625	-0.294607421539523	0.0223513843087404	0.0451917051492345
SRSF11	12.1475565220126	10.5814609125	-0.199127320673696	0.000123838469387014	0.000594682011578907
AC020571.1	0.245428596477987	0.35822892825	0.545578488190044	1.40520920079351e-06	1.16915262417774e-05
GPR39	1.63994149461635	1.68396368605	0.0382166804423079	0.0930122955482242	0.144210292882102
SMURF2P1	0.176682006855346	0.1425636569375	-0.30954887514626	0.0406342056617939	0.0736698983649747
DLX5	7.83252004402516	5.1725689245	-0.598595592439244	0.00542062893463475	0.0142721659822654
AC010422.6	0.132729988150943	0.137736457425	0.0534161158957636	0.381702149445684	0.452282444340439
TCF7	1.06624870295597	1.614737979375	0.598756093813419	1.19888205160911e-06	1.01528362223965e-05
CA12	41.6545881874214	28.823556493125	-0.531227056575617	6.01957152579521e-07	5.40925385720764e-06
C16orf71	0.141254036037736	0.11416846399375	-0.307127890563789	0.456359474771738	0.5204428557767
RIPPLY2	0.432805943207547	0.060866587375	-2.82999792492488	5.64078920460966e-07	5.09956769732061e-06
AC104339.1	0.166916584591195	0.1597825171875	-0.0630177433797128	0.466420975680934	0.529707514947453
SZRD1	33.0607009433962	32.9886930625	-0.00314568984002506	0.67309633375789	0.71599714135149
BCL2A1	3.12100595345912	8.01773837375	1.36118423251221	6.92482048621607e-26	2.98690590305453e-24
RXRG	0.226655073138365	0.2611325281875	0.204283726429772	0.000120670084209372	0.00058234866596318
AP002954.1	0.193053257798742	0.49032209925	1.34473088647751	7.93598446544544e-13	1.52966691632866e-11
MPDZ	0.726951827106918	0.79438629975	0.127980977595896	0.0897505571329311	0.140104416434791
AC009226.1	0.185880530691824	0.1087300616875	-0.773624797042524	3.06384563697607e-06	2.33304212686173e-05
AC131159.2	0.211612446289308	0.199179767125	-0.0873533796443509	0.254266373052568	0.325440837517332
AL355574.1	1.64189896603774	1.236135350625	-0.409528634096018	3.97124527728068e-05	0.000220928262631178
ITGB6	25.0271764820755	28.626759369125	0.193868824257253	0.0115785171157398	0.0265335321389031
HRAT5	0.151259228930818	0.121295244875	-0.318500175928249	0.125390767985994	0.183879934013912
ZBTB8OSP2	0.218859488930818	0.1587551430625	-0.463201604735761	0.448570521797295	0.513703099184937
TMEM71	0.365489385396226	0.547029993625	0.581790430281885	4.7611860707478e-12	8.6855847399638e-11
NDUFAF3	11.2895521698113	12.92135108125	0.19476866997892	0.00371843963418622	0.010463165163751
CASC4	7.13679676918239	7.147030773125	0.00206730993063342	0.95691303443238	0.963665144668076
PDXDC2P-NPIPB14P	0.407603005597484	0.2973838011875	-0.4548386253442	0.00172312749495255	0.00547934218168889
PPCDC	1.82309516289308	2.008246914375	0.139546789941458	0.111589850757889	0.167165161936453
AC233280.2	0.192686747106918	0.1200075264375	-0.683132457960018	0.0131841019732748	0.0294949465290853
UBR7	11.4604788050314	10.848055425	-0.0792308647803903	0.189163716550967	0.25686775837794
CD3D	2.69285835220126	13.58622216875	2.33493410182711	1.11321124396183e-42	6.75232195165598e-40
AC010359.1	0.226468567672956	0.1969209461875	-0.20169425099208	0.431764862799851	0.498158500662902
SKAP1	0.583225710503145	1.555859119375	1.41558520753363	8.68280200484249e-32	6.10627488818814e-30
AC127024.4	0.336531515786164	0.2845896196875	-0.241858576881364	0.138628238262761	0.199405224891077
RNU6ATAC24P	0.226684776540881	0.155095696	-0.547528856063642	0.0183982791201301	0.0386232530523172
ZBTB12	2.05827762792453	1.882466003125	-0.128813780864248	0.26478290022237	0.336416580042954
NUDT8	10.5659483333333	8.29740016875	-0.348690988805981	0.000400536713545572	0.00160927708754286
AC114402.1	0.15973228427673	0.1079018625625	-0.565936164087881	0.0010118157660839	0.00350921581367324
SCAMP2	24.6686895786164	25.0127256875	0.019981198984504	0.566194034876886	0.620053386197267
AC122129.1	0.206309721886792	0.1700211681875	-0.279097428858766	0.0106531277007272	0.0247727050809994
AF064858.3	0.670583712578616	0.405136589125	-0.727009057656875	0.000234941450798146	0.00101859233068378
AC008687.4	0.480840235220126	0.373367438625	-0.364961505735405	0.0850265030391901	0.134074470320693
ARL3	5.03968032075472	5.3971662625	0.0988699080089503	0.996609498981384	0.99686629091619
MLIP-IT1	0.393774482012579	0.3936959183125	-0.000287867228600858	0.432389628076516	0.498822150428837
IGKV6D-21	0.853450626603774	3.811825907625	2.15910263177874	1.06882255392084e-05	7.03010700494866e-05
RGCC	11.8890129433962	15.76333924375	0.406944238227087	5.80707021885406e-05	0.000308049283815133
PARPBP	1.87988066226415	1.54930858125	-0.27901656089157	0.000928046240554502	0.003272779347595
TRBV5-1	0.183534675534591	1.0298914436875	2.48836771241616	9.5096883685037e-35	9.18323637973417e-33
MPPED1	0.468485500201258	0.0630512754	-2.89340693786354	7.61277634423646e-06	5.2121336452074e-05
LCE2D	1.24554819037736	1.9485469979375	0.645617888312437	0.869407752789366	0.887888271158665
IL4I1	2.02440105786164	6.479120150625	1.67830277844854	2.67972187926818e-36	3.09603581408306e-34
TMEM258	18.9559845786164	17.32578183125	-0.129732936508495	0.0230011245653951	0.0461783024218369
FARP2	2.86432098176101	2.539163671875	-0.173839780446425	0.00849894473627548	0.0206748361111802
SPEN	8.44473196855346	7.84399515625	-0.106462988704338	0.171408534888276	0.237171347460895
RN7SL396P	0.128464778490566	0.1185170909375	-0.116277746167617	0.22217824199911	0.292312050240814
AL034397.3	0.183282293496855	0.3129335100625	0.771788738917662	5.67029256316351e-08	6.26472434647523e-07
RANBP17	0.0965073633773585	0.11537750294375	0.25765101802469	0.727958550797186	0.764841660903862
AL359220.1	0.346165088176101	0.218368906375	-0.664692786737108	9.78571252590778e-13	1.87874065408378e-11
GALNT16	0.0883885464968553	0.1754679533	0.989276226536436	8.6469098912328e-07	7.56361067998326e-06
AL133406.2	0.190341545893082	0.14146402591875	-0.428155268764924	0.0076291745195737	0.0189491029773585
CTTNBP2	0.317363242025157	0.332416825225	0.0668583652108288	0.236268399241676	0.307063880256757
SLC27A6	0.187070491691824	0.25901515010625	0.469454478056359	0.387649131974078	0.457658144603312
NAB1	22.4661924968553	15.14531524375	-0.568884034018765	1.94759557400203e-07	1.92970036198976e-06
AP001107.9	0.854577620125786	0.8189038225	-0.0615175137512036	0.480941365920909	0.542673637514524
NSMF	12.7306446666667	9.586940125	-0.409163150527908	5.43026529574509e-06	3.87078403931003e-05
SFRP4	7.31519439981132	17.6714356225625	1.27245113948365	0.000543424771385874	0.00208538450229336
CLOCK	2.99399693081761	3.202324496875	0.0970467634799739	0.0776133576307533	0.124553556975025
ITGA9-AS1	0.155216742955975	0.142573410125	-0.122579241974162	0.0186560675476525	0.0390335529912617
AL391825.1	0.184826141886792	0.1320420810625	-0.485171044983435	0.000128828484959802	0.000614841626031413
RRNAD1	6.7712557672956	5.79624588125	-0.224304618049884	0.000138019929497225	0.000651974822677256
NUP205	12.0889397295597	10.45451035625	-0.209562223420793	0.0191488704457034	0.0398969058985727
INHBA	23.9656147345912	19.26451382	-0.315020169504534	0.683763422379308	0.725594446907352
NBPF11	0.472338540062893	0.363891219875	-0.376314014141867	0.00329542184104428	0.0094314564928737
C9orf43	0.259751861773585	0.230042185875	-0.175235638212995	0.203452211743117	0.271970208673134
TRERF1	3.64883540943396	3.7525601175	0.0404391088395759	0.517947729720128	0.576553617816579
AC019171.1	0.386305937735849	0.3974187135625	0.040915954724136	0.0090513648552991	0.0217353695213851
FRYL	3.36550293584906	3.398748259375	0.0141813922040888	0.399117974431396	0.468174284384686
AC104447.1	0.52941887845283	0.5569974005	0.0732609539867869	0.523460350829026	0.581860887124033
ALDH5A1	2.45769969610063	1.9780668055	-0.31321749375524	0.338403932918396	0.409579119407998
PQLC3	7.16603494339623	7.2817824175	0.023116554624512	0.162099678057073	0.226552041408971
AC009974.1	0.0637593693710692	0.1619384526875	1.34473633268302	0.000305815809298131	0.00127274275996643
IGBP1	28.0546079245283	28.022389375	-0.00165777587895199	0.627650895959944	0.674979438782343
SPATS2	5.14826411320755	4.5039233	-0.192903808635016	0.000810701200439746	0.00292539696979652
BRI3	11.4115070754717	11.5960539375	0.0231446134318767	0.596983229258632	0.647270946257963
HIST1H2BE	0.502761757861635	0.3207689680625	-0.648340337717796	0.229576764850286	0.299977578512934
TRPA1	0.173487180805031	0.215436376375	0.31243280500907	0.130799480878975	0.19018792527232
LPP	3.92672364528302	3.3565435925	-0.22634968839849	0.00510490361796665	0.0135939332178259
TMEM233	0.216891300446541	0.32995363836875	0.605291138922595	0.00965714837362001	0.0228870879037808
COX11	3.84641109308176	3.42141993125	-0.168917776382448	0.00171601104287954	0.00546031981844041
LINC01128	1.02797387924528	0.880735743125	-0.22302248474994	0.00782562417320779	0.019359592811874
KCNK17	0.124556930798742	0.16614600175	0.415646274866937	3.88830415481771e-06	2.86747658225729e-05
HOXA13	0.276638451522013	0.12014791413125	-1.20319009637292	0.00561532118083296	0.0146911152608125
AC022916.1	0.422343155345912	0.44345931025	0.0703860653053912	0.0199739586118854	0.0413100198888328
AC079944.2	0.413335795471698	0.4052827489375	-0.0283855409217593	0.946276836930905	0.954241136992356
XRCC2	1.52131866603774	1.161339196125	-0.389532975305709	0.000102014237242672	0.000503713137847943
AL662907.1	0.424553580377358	0.3642710401875	-0.220934334877122	0.100071235640666	0.153136446214548
TMEM189	13.8656107295597	11.77513693125	-0.235767326415774	0.000682622243061002	0.0025285682705752
F11R	48.9734397232704	38.0892091125	-0.362617197490945	2.95071212142826e-07	2.81303154601781e-06
KIAA1841	1.34922537358491	1.093864076875	-0.302697874560423	0.00239838475418673	0.00722530623603359
FAAP100	7.67591403773585	7.43756399375	-0.0455083784442132	0.584409406966332	0.636125313437444
NR2F6	15.4559622641509	13.85812763125	-0.157431128525602	0.12803826528986	0.186957250378107
AL122020.1	1.03146155786164	0.9671962975	-0.0928094266236768	0.205618040881223	0.274449606209912
AL049552.1	0.13956294591195	0.12964761325	-0.106320308435826	0.507447101865023	0.56733760999943
XRCC6P2	0.212072063710692	0.1975669630625	-0.102212865759741	0.191629957962279	0.259490545838415
ROBO1	4.82491021918239	7.358789884375	0.608966444620569	8.97094264134535e-06	6.04184582472287e-05
EHF	20.0103461275472	22.13759072525	0.145752097130768	0.944343955416647	0.952935595250175
MRPS21	32.3013773647799	30.03599265625	-0.104903340144574	0.0135074773797269	0.0300699777429177
LCN1	0.684171185408805	0.8770764596875	0.358345271230673	0.0544799144984035	0.0935056274130349
ATG10	1.15287986540881	1.1719900825	0.0237181752229206	0.172551960943609	0.238430523379757
FKBPL	8.48710380503145	8.14809345625	-0.0588097953522331	0.266869277117651	0.338579820174757
AL512329.2	0.623190192138365	0.576791923625	-0.111621564457359	0.647577154368131	0.692929478116164
SPERT	0.310367669685535	0.2225672736875	-0.479736808734427	0.393703749195997	0.463173016211628
AL139327.2	0.378006567169811	0.123473269625	-1.61421254815154	6.51222952133889e-07	5.81695237041822e-06
FCGR1CP	0.0717929031446541	0.2509756995625	1.80563454037185	6.00379041730946e-22	1.94546864774585e-20
TBKBP1	2.6009359427673	2.086010573125	-0.318284397957435	0.00664486935411209	0.0169127870657377
AC090607.2	0.40894862	0.260503270375	-0.650618111117544	0.000198692442964906	0.000885299643939397
RASGRP2	0.295394111446541	0.621916466875	1.07407974993218	7.08728516365688e-18	1.83663825135621e-16
AP005233.2	0.604261379811321	0.41359855475	-0.54694159353312	0.303389155174152	0.375362697969166
MAP6D1	2.02764550188679	1.426105721875	-0.507724507121004	1.15557394786848e-06	9.86354016188531e-06
CEPT1	2.27281499119497	2.193177093125	-0.0514579420602779	0.476418985811269	0.538415866934308
NCR3LG1	0.43114697390566	0.25338695269375	-0.766837514508755	0.0039100845714391	0.0109059838384298
EPAS1	31.1950484402516	34.6453983125	0.151346693086466	0.0655931690523063	0.108640960090901
ALDH3A2	18.3762776100629	14.9043344125	-0.302112606872384	0.113792367098533	0.169678869584584
LPIN1	1.54034336100629	1.69383611	0.137042310211181	0.00136954398105552	0.00452628106117617
DNASE1	0.661502001257862	0.6075540405	-0.122732782380917	0.553932740538426	0.608927592107994
SAP18	23.6365599559748	25.1758815	0.0910222109307472	0.0518480911224064	0.0896944250165694
KIAA0930	19.545928081761	18.4878624	-0.080289661065807	0.526631141337291	0.584677140842923
FOLR2	2.96763904559748	8.316728331875	1.48670047936877	8.66806290928192e-23	2.98840321614853e-21
GIT1	18.5522466792453	16.70331403125	-0.15145953807214	0.0578223027352782	0.098045854467699
UBE2Q1	19.4155102075472	17.38371151875	-0.159473480961852	0.0100029098887288	0.0235227139496276
FBXO25	2.03801863962264	1.9541460525	-0.0606289482993029	0.0469349602240902	0.0829168633794112
CYR61	46.723565081761	53.4031374	0.192774143482629	0.11351519466072	0.169343626805363
AL590556.1	0.283658451761006	0.2358025503125	-0.266575528739513	0.282861201760205	0.354853631869153
CFL1P5	0.250570929874214	0.2617998165625	0.0632450371175817	0.844548358055768	0.866742096191644
CAPN13	0.437010246641509	0.26410412989375	-0.726560245562409	0.532041462148991	0.58967194542979
AC093627.4	0.278202756132075	0.35386458625	0.347060675603712	2.50526005477051e-06	1.95446534015658e-05
AC097639.1	0.340381701006289	0.2114787208125	-0.686640974193697	0.089177615685632	0.139411849263701
ZNF271P	3.36022616352201	3.402009725	0.0178289267371705	0.437500073737803	0.503103052980079
AC010761.4	0.128822229433962	0.094593933625	-0.445561994331451	0.0034343544297737	0.00977718091550418
COTL1	16.471232509434	26.26400411875	0.67313836817641	1.22330973378468e-16	2.94231002884271e-15
MIR4768	1.19106380314465	1.13310903125	-0.0719640094397323	0.176672985690271	0.243103831862198
SRXN1	2.31961673333333	1.399458173875	-0.729018081591159	0.00154020866610392	0.00498673064371594
EEF2KMT	3.52154581132075	3.16932044375	-0.152035315527171	0.00196569751781872	0.00611347361334103
SRSF6	28.2921519371069	24.7604061875	-0.192366932376998	0.000310347904031251	0.00128852466679071
SEC23A	8.31714302515723	7.404776716875	-0.167631808190763	0.0631418579534496	0.105272587431408
ZNF346	2.20888564654088	2.484068941875	0.169386481442389	0.000158286590733798	0.000730119469140451
DNAJB11	19.3901761509434	15.79101748125	-0.296221776669493	2.59614487201467e-05	0.000152239190229017
GPR18	0.0958493803773585	0.4331134245	2.17590387925991	2.6195425065638e-34	2.39836415341525e-32
TMC8	2.30604227672956	4.632690365625	1.00643129822317	2.80438654300794e-17	7.0236313290044e-16
AC006511.3	0.357656083647799	0.3405684999375	-0.070627979058614	0.197898884859939	0.266178182740726
APLN	4.29138110754717	4.3632150025	0.0239495367866156	0.727047375883781	0.76409061486297
GLB1L	2.03879772012579	1.809643838125	-0.172012861316269	0.988860110784126	0.990390853989674
AC083862.2	0.450216078113208	0.756998491125	0.749672845358767	1.3816100285465e-14	2.95017058900853e-13
ANP32E	20.9527875471698	18.13201928125	-0.208602591564627	0.0274242179546866	0.0534549177044052
FAM3A	10.6711587421384	9.16874526875	-0.218920620211347	0.000218721596075987	0.00095789399364506
CCDC43	9.28269619496855	8.31809274375	-0.158291131961616	0.000140068296035797	0.000659085000255714
AL157871.3	0.18738217654088	0.325715365	0.797628044782522	0.0081105414256682	0.019916411729823
BMPER	0.218576356150943	0.291020132225	0.412981609320713	0.133292538025523	0.193176148964041
CCDC9B	2.36928815220126	2.172544756875	-0.125067770947139	0.793598902784183	0.822542569714369
PGBD4	0.404832381886792	0.2989119485625	-0.4376041257218	2.1449170829844e-06	1.70207851924478e-05
ICA1	0.710068776981132	0.889061775	0.324324895580922	1.39476882662169e-05	8.92596865305869e-05
B4GALT1	46.9600995849057	62.6516385625	0.415916773760593	8.97596560490438e-08	9.4635248447145e-07
COX16	11.4966760377358	9.6494114625	-0.252703946803321	0.000177855362490452	0.000806017414415053
AC080023.1	0.445461189245283	0.2753948301875	-0.693798265655472	6.1532206125947e-09	7.9358147568414e-08
AC091271.1	0.898300042327044	0.613278624	-0.550654735534681	0.00134663979618248	0.00446274175241624
AL031055.1	0.310905633710692	0.2904934135	-0.0979713059502296	0.324502220784209	0.395838870375911
BX284668.5	1.80697222522013	1.55036167075	-0.220969521984431	0.596983229258632	0.647270946257963
MDH1B	0.140293994572327	0.1180502427125	-0.249052246480086	0.00783973231705917	0.0193920229736356
THAP10	1.04897417226415	0.912348175	-0.20132275317952	0.000260786428677141	0.00111127652703036
KRT8P48	0.215497129257862	0.18991580475	-0.18230867936361	0.282761704089407	0.354853631869153
NECAB2	0.358977654389937	0.24072747833125	-0.576493211493446	0.000410560359459501	0.00164376579560827
PRPF4	18.8241516855346	15.79828736875	-0.252816681110482	0.0124460012904707	0.0281492525108409
PLD6	2.15345545597484	1.733835408125	-0.312686530924347	0.00825908707409029	0.0201951222106441
CCL21	18.2478454824528	44.06111879125	1.27177999264763	5.1302429171592e-09	6.6830882565141e-08
DIRAS2	0.145399122880503	0.06813723314375	-1.09350329617561	0.151210558623749	0.214186451352767
NTMT1	8.97026748427673	8.748637925	-0.0360925841790096	0.200448022932247	0.268675928811195
ELL3	0.434400761194969	0.3541294003125	-0.294750007922527	0.0205631980645852	0.0422674652582441
CDH11	4.1994331309434	5.0121202525625	0.25522643282678	0.149372220803843	0.211969206448501
AC007969.1	10.9570524402516	10.04854710625	-0.124872829799811	0.227266688903425	0.297494364149951
MMRN2	3.50754256226415	4.489479606875	0.35608761590803	6.17694659347936e-05	0.000325800362444115
FHL1	17.9118882641509	23.161687745625	0.370822949765406	0.359643828637878	0.430534520405897
ZNF724	0.324337790220126	0.2634110293875	-0.300181374696732	0.0485716429666994	0.0851218395571281
PER1	9.53970306603774	10.61426984375	0.153988865039151	0.293345911503804	0.36541163793408
DLK2	9.67181417735849	6.682791214375	-0.533335724829781	0.0263367847726839	0.0516517118761033
PNO1	13.3529766289308	10.5207144875	-0.343928696634241	2.85491748622292e-06	2.19374300900977e-05
PDK3	3.04445591194969	3.60253018125	0.242826096231913	2.48687319258258e-05	0.000146941274484103
IGKV3-15	20.3050724791195	92.8471715190625	2.19301778382309	1.93323919709275e-11	3.35937088769653e-10
ECE2	4.12103080754717	2.75768585125	-0.579547130836799	6.15249342472712e-08	6.75834167368157e-07
OGA	14.010488081761	14.7407672125	0.0733043986699302	0.0752943069095632	0.121656746617383
TCEA1	17.7310840628931	14.10877704375	-0.329687804253525	3.96315038815945e-07	3.68237190206677e-06
OSCAR	1.59550758553459	2.891800125	0.857952372108937	3.02235796779427e-18	8.02516664225537e-17
AC245140.2	0.589580187295597	0.469485278	-0.328608124893897	0.000858125800518967	0.00306744415986614
PLA2G4E	13.9419084604591	14.1600599624375	0.0223993143510803	0.484727762721296	0.54624748361968
TBC1D9B	11.4389330251572	11.6631963375	0.0280107281119708	0.196633245456964	0.264879678972841
SNAP23	6.38260509496855	5.94084665625	-0.103476837507574	0.351425745263111	0.422285254476381
SGCE	4.23890844062893	2.906574373375	-0.544372980176492	0.382363244436592	0.452789370661598
FOXP2	0.550326054320755	0.35356835643125	-0.638297469848304	0.000500967313537828	0.00194748158537337
GOSR1	4.24272879874214	4.0594677125	-0.0637018924067583	0.078022543972741	0.125158477562885
SMYD1	1.08647220906289	1.65857698586875	0.6102947067865	0.276687467125852	0.348734008890441
KRTAP19-1	0.431525541949686	0.116882126	-1.88439162983782	5.22394817224727e-05	0.000281033353723169
UBAP1	35.8832435031447	39.641849375	0.143713966798734	0.00979415358358998	0.0231383302163439
BBS9	1.60431140691824	1.46263072125	-0.133388635165914	0.188346857947219	0.256045140268632
DANCR	13.4235499119497	6.9749825525	-0.944504735277208	1.62275746362747e-11	2.83507852106293e-10
GRIP2	0.199848908440252	0.329559325375	0.721628501390412	1.14229112251877e-09	1.62550371613558e-08
BACH1-IT1	0.361388149119497	0.3020656366875	-0.258687126305814	0.164851326851437	0.229703105110294
RPS9	146.604754213836	149.5646	0.0288368593590205	0.355835975966715	0.426818458380542
AL049775.3	0.128012124465409	0.09012444525	-0.506290080109514	0.0454029150977485	0.0806950445973169
TMEM69	13.5623322075472	12.04860376875	-0.170739316756399	0.000335961457018121	0.0013818630813142
AC007750.1	0.111358162119497	0.106178885575	-0.0687104014128344	0.938547208620038	0.94807200206391
DPP8	3.33445369119497	3.19455272	-0.0618364643554288	0.22401216445621	0.294206381493676
UBE2R2	23.6219831823899	26.27778403125	0.153713529127927	0.00291669291230984	0.0084953495540117
HACD3	12.3679235283019	10.14782998125	-0.285432050604079	0.000258331183006965	0.00110396483094786
COPS9	18.0579329496855	16.93889326875	-0.0922931434376357	0.0329592347063225	0.0620563338490367
RUNX2	1.99472497572327	2.52024373	0.337373414478998	0.00029476131738519	0.00123277680897361
FBXO33	3.78792358490566	3.35974884375	-0.173053837983927	0.0144523449373303	0.031736623513246
LETM2	0.933949800943396	0.726125873	-0.363125349054348	0.20302104627657	0.271487324025369
CXCR3	0.521563856534591	3.434247569375	2.71907824275437	1.06281403560375e-44	1.87538367555171e-41
ANKK1	0.677809521446541	0.3702216414375	-0.872490672122487	5.37418338048684e-05	0.000287442544544639
Z69733.1	0.133834756100629	0.1063232861875	-0.331995223550562	0.192107123804171	0.259959687770181
SF3B1	28.1934757232704	23.96227640625	-0.234596375869728	0.000144959718294643	0.000678482790474806
RPL7AP66	0.799196283773585	0.77960544625	-0.0358057055172498	0.29112068889807	0.363175819237196
FANCA	1.7893365163522	1.565186426875	-0.193090232691289	0.0238929234577259	0.047648376072584
ZNF860	0.617659446647799	0.5959548385	-0.0516086042091226	0.741679423212852	0.777195813388819
TADA3	14.984144836478	16.24510604375	0.116568411403639	0.0499751898029171	0.0870830805345741
AL354710.1	0.158663628427673	0.1500008180625	-0.0810010782098938	0.142281066003753	0.203708452543545
MAPKAPK5-AS1	4.88456657232704	3.8665092125	-0.337198901136036	2.5409503724137e-05	0.000149680870192868
COX6C	40.990166918239	35.4235256875	-0.210570054838492	0.00709646998555247	0.0178607990689281
GUCY2D	0.223976769553459	0.171210486625	-0.38757803707287	0.310977742282052	0.382757005560852
TSPAN14	10.3630499685535	9.874871525	-0.069614784263667	0.391021230676145	0.460709122703896
AC090409.1	0.660990636037736	0.5580094170625	-0.244340364426055	0.0394237008267886	0.0717769471013945
AC004832.4	0.170165185849057	0.1476253839375	-0.204995094039704	0.169993929663903	0.235718115071893
POLE	3.04562071069182	3.002704096875	-0.0204739748712464	0.244044907548756	0.314975174913316
ACP2	10.7116438742138	15.58470729375	0.540951157188296	4.878439590362e-16	1.12861159057123e-14
LYG1	0.442692893836478	0.41917512	-0.0787531265628167	0.126523941474437	0.185247771292059
RAMAC	8.27915664779874	7.12146018125	-0.217310734674934	9.51067064240939e-05	0.000474311709067745
AC022509.2	0.531716335471698	0.865377978	0.702673617952565	0.000742464254366196	0.00271654975551126
TMEM179B	26.0271068553459	25.57369325	-0.0253544284108962	0.77865989626554	0.809913112186599
HSP90B2P	0.126380823144654	0.10990311375	-0.201545306552213	0.00811226950726329	0.019916411729823
SMU1	10.166787918239	11.74683880625	0.208408617131012	9.55850729224407e-05	0.000476330235025565
SATB1	0.856876358176101	1.1109565709375	0.374643467857905	1.85596433018421e-05	0.000114508161630246
H2AFVP1	0.253884442264151	0.178000803375	-0.512288238508326	0.00704491339064507	0.0177449767513378
CEACAM21	0.379085126603774	0.857605614375	1.17779249701816	6.73648007699116e-27	3.13561338835488e-25
AC095057.3	0.301782574968553	0.2359159165625	-0.355236750242983	0.0185343972186643	0.0388254763045618
DMTN	4.64399535408805	4.011935921875	-0.21106796531945	0.773078461825847	0.804754528801871
KAT6B	1.76247396918239	1.590737780625	-0.147905910359576	0.52821789290277	0.586137051294464
ADI1	13.0987528867925	11.82517266875	-0.147568211748882	0.0765980353403493	0.123265196728593
STAG2	13.6128526981132	12.2055975875	-0.157426497131804	0.00628845770321692	0.0161560508298399
IRAK1BP1	0.359105277924528	0.3122625061875	-0.201647503797954	0.643233956256947	0.689217283519036
AP002761.1	0.467330793018868	0.2480361945	-0.913893441150295	8.30654395596713e-05	0.000422842953541364
PIK3C2B	2.88648704591195	2.90460042875	0.00902496221205196	0.715231402809307	0.753590355473274
NAF1	2.13025597484277	1.868920478125	-0.188821613079371	0.00469791514342252	0.012687704596331
EFCAB7	0.739274329685535	0.699325048875	-0.080146637053696	0.265824679352262	0.337453042918732
TMCC2	1.97040608511321	1.7006178875	-0.212433970665021	0.0456053551889759	0.0809881010263515
GJA1	205.310115389937	183.04875030625	-0.165576784859724	0.0197168408425783	0.0408609738153368
CORO2A	9.13692593207547	8.1810882625	-0.159416094473396	0.11241181933249	0.168114274051184
TRANK1	1.83729362125786	4.07229133125	1.14825857073118	1.60063201930232e-23	5.88414157095796e-22
AL358072.1	0.12755873918239	0.1027109858125	-0.312571244469925	0.279740475539732	0.351805276028651
DUSP5P1	0.309036322955975	0.1320203554375	-1.22701602964633	3.39316124548954e-07	3.19404751575907e-06
CMTM7	2.35261485345912	3.148130230625	0.420230066615982	1.13399251605204e-07	1.17328330152293e-06
LENG8-AS1	0.821844568553459	0.655299803	-0.326710471826248	0.00246686393211812	0.00739450183701723
ATP6V1C1	12.2421476289308	10.6744938625	-0.197689005703631	0.00219433399003074	0.00670741150023701
NFIB	3.30781732201258	4.563392070625	0.464227048172606	0.000528913275566766	0.00203896855585917
BRIX1	10.1090632641509	7.91913785	-0.352234040075153	1.53946142140569e-06	1.26882998681463e-05
GLIS3	0.566512867421384	0.77705488625	0.455907780202021	0.0017018591635913	0.00542237136659671
SNORD1B	0.441670711949686	0.281835020625	-0.648120276539263	0.00427477732178103	0.0117376471659032
DGCR6L	34.1213167295598	33.1927360125	-0.039805767966052	0.112962445341235	0.168713532169388
RNF130	2.58062972578616	3.62690063875	0.491014066957628	3.35300788253934e-09	4.51017900208514e-08
LAMP3	11.8320786289308	20.4852697125	0.791883342836933	7.5046634144794e-13	1.45085176170364e-11
CCT5	60.1350947169811	48.8463528125	-0.299956345369809	6.33755232826093e-05	0.00033291445383368
CFL1P2	0.18035621654088	0.16138922975	-0.160304846864531	0.641483354994733	0.687569270553193
RTKN2	0.757344149056604	0.905550011375	0.257845287536042	0.0421730348881475	0.0758926948988451
SHH	0.371390132433962	0.09352881625	-1.98945265114483	0.000896501162644242	0.00318293169323664
AC009299.2	0.80022892754717	0.6214004504375	-0.364889494505054	0.000745748514619206	0.00272598468338207
AC089983.1	0.443688499559748	0.101553379375	-2.12730891011864	0.000136123323917114	0.000644899613676149
UGDH-AS1	0.364004940754717	0.2742314908125	-0.408563783150054	1.97061638929202e-05	0.000120471383043018
FGGY	1.29889634025157	1.29629372125	-0.0028936507128044	0.532992717185485	0.590389125182347
TCTEX1D1	0.0987025001006289	0.14888240825	0.593014763807367	2.12700339062452e-07	2.09356672474756e-06
AC147651.3	0.83499460509434	1.63834688625	0.972402068850365	9.03350627690075e-21	2.73969307554131e-19
PPOX	1.86049932830189	1.734836649375	-0.100890043247007	0.0619448886849809	0.103633019253187
SNHG18	4.07372653522013	3.1116526961875	-0.388668092589344	0.118873150635299	0.176118453082296
RBM43	1.34055637924528	1.55804641375	0.216906316059193	0.00193374952441784	0.00602957080625707
AL390198.1	1.43722660503145	0.6071465926875	-1.24317075137954	0.00161989381513088	0.00519447198937558
GABRA3	1.28828674524528	0.83390090351875	-0.627505885911378	0.00193740761470895	0.00604000671402196
TRAV26-1	0.136687334213836	0.509957700875	1.89949802032326	2.77921941465233e-27	1.32868593198034e-25
SPRYD4	1.85448800691824	1.708090735625	-0.118636323365366	0.0389618565346013	0.0710293637021331
UBA3	8.72467238993711	9.32931434375	0.0966700949955914	0.041683619921384	0.0751303800421639
RBBP8NL	1.36298244100629	1.0993262624375	-0.310147357718687	0.0787428178229455	0.126105453295658
AC110995.1	1.3419122945283	1.686137187875	0.329431539804188	0.000820380770492505	0.00295430807775518
P2RX1	0.17904845181761	0.427179949	1.254493887174	4.0111704208305e-20	1.16902128931411e-18
NQO2	2.91925174213836	2.7185456	-0.102763599604623	0.382363244436592	0.452789370661598
TAS1R3	0.618920279245283	0.46744980625	-0.404942133533264	0.505450813866654	0.565496587535406
AC112907.3	0.19770719081761	0.12495054761875	-0.662008120036346	4.574512427967e-05	0.000250045863775949
PMP2	0.0959257923333333	0.13376720676875	0.479733799028192	0.188308355121138	0.256045140268632
L3MBTL4	0.385128105238994	0.5191011695	0.430677328449853	0.000161399852807288	0.000742191106804184
MIR1291	0.263008971383648	0.153818244375	-0.773885380052413	0.000679258988033519	0.00251899445122862
MTHFS	2.09677687987421	2.048274636875	-0.0337641831540982	0.901923470452764	0.91632214401927
RGS2	13.1042267987421	16.75987605	0.354979247965546	0.011820722774134	0.0270183972027721
RNASEH2A	21.0877927169811	19.1234870125	-0.141062483493275	0.0146481642746093	0.0320686745511128
LINC00857	0.764324292389937	0.581240447925	-0.395049781887254	0.275327697953538	0.347268218680757
TDO2	1.07560805716981	1.555258412625	0.532001842716584	0.000667636110784794	0.00248063110840981
ISG15	248.152448396226	521.5869119375	1.07168097974615	8.31067144384195e-11	1.34425110604144e-09
B4GALNT4	2.77270256628931	1.2855341465625	-1.10892493193161	1.14156286823447e-07	1.18048669538791e-06
SLC38A3	0.163774694559748	0.23135204660625	0.498377403456501	0.693587623401759	0.734423965218839
DGKH	1.6894946572327	1.29344658875	-0.385371307231969	0.00843840345384414	0.0205636423150175
TMIGD2	0.172415207735849	0.6579948893125	1.93218934678047	1.15694601720895e-22	3.96055065150365e-21
ENTPD8	0.17484231427673	0.1099691984	-0.668954887817331	0.000474651434479954	0.00186233764771698
THAP11	14.7332149874214	12.61409788125	-0.224035247156701	0.000272108238035978	0.00115243746460361
DIXDC1	0.970109583081761	1.228397716875	0.340558108296081	0.00244711812228864	0.00734589587900132
FAM181B	0.583797674238994	0.3946010873625	-0.565073531817881	0.0688581645582406	0.113210641993766
RPS15P5	0.319309839496855	0.308992696875	-0.0473842700290856	0.443967774378552	0.509163623381758
GPR156	0.330009914742138	0.172575631625	-0.935280604579384	0.0177036499913556	0.0374077777413686
DUSP8	1.87182475534591	1.4540530625	-0.364365454494946	0.000496445711943613	0.00193338909888153
NELFCD	15.0651683584906	12.35922391875	-0.285628641696511	1.14147540274668e-06	9.76036897238461e-06
TIMD4	0.0309452474591195	0.22935829901875	2.88981334645705	3.49930922214171e-26	1.54367254549479e-24
ACSF3	1.7737948163522	1.647737883125	-0.106352374138406	0.166147459387351	0.231226943909693
DAB2	3.55493921886792	6.32273839625	0.830724635786684	5.36671521128024e-12	9.74442864835823e-11
SRP54-AS1	0.293708063962264	0.22618746725	-0.376863882709483	0.00032822980120603	0.00135379099902445
AC243960.3	0.0636144072327044	0.11041391825	0.795496597198785	6.15935016107797e-09	7.93844532712639e-08
DHRS7B	3.60835876415094	3.845928225	0.0919890515852522	0.212661187578676	0.282027442668906
AC127496.5	0.150942829433962	0.140337543	-0.105101213648298	0.562554690351784	0.616763812682339
FBXL17	2.05580718427673	2.497905426875	0.281013896735711	7.16503346996227e-05	0.00037145646274564
GAPLINC	0.258821298993711	0.2946567328125	0.187078886814532	0.050904212679319	0.0884240887869681
AKR1B10P1	1.17937139352201	0.9759946520625	-0.273072958407412	0.729239385059362	0.765979569457342
MRM1	3.86720147358491	3.290209331875	-0.233110552971668	0.0034536774781746	0.00982210693792952
PGAM1P7	0.113517596163522	0.1426823611875	0.329891051160548	0.0911775014297402	0.141864152525151
IGHA1	383.256592710063	1060.02117339625	1.46771056800558	7.06481551693973e-10	1.04121540762187e-08
ZNF688	3.06484570628931	3.39098603875	0.145890398500164	0.410759553369542	0.478906951640005
PLAC9	1.29554594402516	1.93254682875	0.57694319461106	2.5202197876941e-06	1.96455687064829e-05
ZNF687	6.37603434654088	5.733752321875	-0.153179814361205	0.197476344559856	0.265738758174349
EPOR	1.06845094402516	0.8725078775	-0.292280608839392	0.0568675651783229	0.0967226989231728
LINC02454	1.04372739849057	0.8191923946875	-0.349470730272232	0.0382706773578146	0.070031109464689
SIT1	0.757699821823899	2.804070093125	1.88782409898819	4.25828575022759e-37	5.40217819685735e-35
TIMM23B	1.87862389119497	1.712818844375	-0.133303688338856	0.0599366539505529	0.100934448479978
CORIN	0.165701803861635	0.234765388875	0.502630421561785	0.0306399118250753	0.0585931712832228
CABYR	1.26054538421384	0.675760466875	-0.899464203400557	4.38828090349162e-07	4.0463910848823e-06
SLC38A1	19.780256327044	16.23793853125	-0.28469263325279	0.00198997570394875	0.00617611583205073
LINC00843	0.142851065408805	0.1221011506875	-0.22643499977079	0.232857523420282	0.303360261063674
AC104563.1	0.207935626477987	0.2052302261875	-0.0188937364576343	0.328562474888454	0.399962222488861
AL355512.1	0.245917645031447	0.2340784235625	-0.0711832960328906	0.0871769225585596	0.136790951241847
AL157935.2	0.228018789748428	0.321660106375	0.496384304354659	0.00241776150820106	0.00726788769926941
TTC26	1.57589809811321	1.229669579375	-0.357903543582352	3.1381379313288e-06	2.37934598621453e-05
ZKSCAN3	0.709138272955975	0.6703214575	-0.0812138457522799	0.912507150895315	0.925572940994882
MYH9	237.593202955975	231.7795629375	-0.0357402013024144	0.767508739003921	0.800072213967031
AL121832.2	2.44546680440252	1.80261312625	-0.440020079929661	6.82402422326044e-07	6.0675359676356e-06
AL121906.2	0.271832079245283	0.1682471008125	-0.692134075478943	0.00544818340933651	0.0143272239500368
ADAM33	0.45847814790566	0.576000640125	0.329217441588887	0.0025269793255008	0.00753667312660887
NHLRC4	0.192118171069182	0.227076739375	0.241185951471682	1.88493253381121e-07	1.8733507670904e-06
AC114488.2	0.150456229654088	0.13624318413125	-0.143159785167391	0.131418998682218	0.19094615499974
GNG4	1.96753179937107	1.345916537625	-0.547798003886287	0.00942149556947647	0.0224271804026905
DOK1	1.63965968301887	2.87442511	0.809877033782604	9.12182279600395e-19	2.50077091059939e-17
HENMT1	4.42806026855346	4.369082786875	-0.0193444154768301	0.724314724863383	0.761589859674879
AC087588.2	0.262095520754717	0.2243327923125	-0.224452173250558	0.00551763509495375	0.0144804349909481
ZNF664	14.9344106100629	11.95793204375	-0.320672385201858	5.20974143689859e-05	0.000280346773746054
TRBV6-5	0.212336407987421	1.1803533531875	2.47479514521617	8.55593835109866e-32	6.06322819439662e-30
ARHGAP45	3.82986306289308	6.8564906875	0.840177550814811	4.22492174227581e-24	1.62066662090066e-22
PLK2	22.1305096289308	24.79655328125	0.164102925667374	0.0288155874791304	0.0556971273620714
ZNF197	1.63303041320755	1.6469033925	0.0122042693341891	0.135503959717856	0.19579631192761
AC012158.1	0.215303681704403	0.14806949298125	-0.540098559638246	3.9194612870972e-08	4.45414189593423e-07
AL929236.1	0.158134544339623	0.1534846190625	-0.0430584693955902	0.937552951394148	0.947293602200595
AC027763.1	0.299939355408805	0.195504758625	-0.617467108957033	0.000186626758286505	0.000839072468635962
FBL	75.7032237735849	67.3528166875	-0.168616457469366	0.069603335878232	0.114210901124058
PARP2	5.59701874213836	4.766743375	-0.231654620960314	0.000268284083617266	0.00113797947181187
GEMIN8	4.46087129559748	4.42593978125	-0.0113417021318551	0.836005719805855	0.859610691393317
RNF144A-AS1	0.357243243301887	0.307742272675	-0.215184093771842	0.681981114033645	0.72398016973272
IGKV2D-24	0.324662761446541	3.742438812125	3.52696490551442	1.17017660339475e-06	9.97502321997896e-06
NUB1	10.7835893836478	15.9705128625	0.566573174994926	5.61052566678304e-16	1.29489064437882e-14
NR2F2	2.91206154654088	3.9130110175	0.426238325028216	0.000365229161258968	0.00148307489958924
LINC02084	0.272446866666667	0.5359600951875	0.976150690094195	5.89060186864772e-09	7.6280147336836e-08
DMRT2	1.44406709103774	0.542285586875	-1.4130130397364	0.0121496925268951	0.027609938237974
TMEM204	6.09371933647799	7.5642215125	0.311868557994399	0.000435015613492119	0.0017270716011213
SPAG9	10.0893463144654	8.96368236875	-0.17066927326142	0.0224227807830612	0.0453171777383609
KCNK7	5.44110405132075	4.155166171	-0.388993244033123	0.132041468613804	0.191649211530243
GPR37L1	0.148545934062893	0.08010322211875	-0.890976936148187	0.00979415358358998	0.0231383302163439
C20orf96	2.20212080125786	1.9553948575	-0.171433648912198	0.149372220803843	0.211969206448501
AC012640.5	0.116646055974843	0.1070476348125	-0.123884607748823	0.0722188628225936	0.117593508099009
IL2RG	4.2674669591195	18.9148398125	2.1480666700919	6.35574366076327e-45	1.23364984455415e-41
AC020661.1	0.475907231805031	0.3734574960625	-0.349736321235723	0.0256862819275942	0.0506214572255664
AC243829.2	0.112179735408805	0.157850630125	0.492747934423033	0.0263344055143627	0.0516517118761033
AC125257.1	4.23907358050314	3.2559662625	-0.380663257616159	3.24972929538609e-07	3.07393984519708e-06
AC096887.2	0.268266447867925	0.24391441336875	-0.137291615497656	0.334133068075497	0.405269190235918
ZNF223	0.243386794754717	0.220813355125	-0.140423463880046	0.0744024267868624	0.120406128391946
DONSON	4.24119666037736	3.93931955625	-0.10652492829837	0.156700507318535	0.220386700025561
LINC02257	0.172197377861635	0.1447938856875	-0.250062492223228	0.934137195447456	0.944403508705408
TPT1P5	0.383923706792453	0.4282035218125	0.15747701390625	0.128952363743202	0.187954449297303
RNU6-387P	0.363798183647799	0.228299599375	-0.672210012103548	0.0256632438575445	0.0506120263437247
FBXO4	3.18901903836478	2.7663239925	-0.20514257531175	0.247999068232401	0.318975675196535
SESN2	6.60633564779874	7.7143021	0.223685374066005	9.80111775879128e-05	0.000487169515232109
AC008429.1	0.156758379666667	0.1062473039375	-0.561116332885861	3.25114058432357e-06	2.45066558220274e-05
CRYBG1	20.127069509434	23.37996875625	0.21613587000705	0.0114590737576591	0.0263064011397
CCL5	24.276355645283	79.286951475	1.7075315950338	3.99280862881168e-32	2.92454398057489e-30
GPX3	23.923083454717	24.29573273125	0.0222995921317342	0.0865815412699794	0.136032678974446
FYB1	3.69654656578616	8.381458411875	1.18102321403185	1.71878691817437e-22	5.78191578540113e-21
SOCS6	4.16945826792453	3.923889805	-0.0875754216570195	0.230554781862775	0.300925850040782
CXorf40B	6.61595649685535	6.059187475	-0.126825403985611	0.0328596776650179	0.0619289584889793
AP000354.1	0.29515397591195	0.2742223494375	-0.106121618719655	0.245025608143793	0.315909542704983
AFMID	5.00955122641509	4.13516936875	-0.276734946728881	0.000150746763464045	0.000701172940052028
GLTPD2	0.851280572075472	0.794953079375	-0.098764995101644	0.613937043693335	0.662212726762302
E2F7	2.75784465157233	2.1601028725	-0.352441171858314	0.00041936300483476	0.00167486335881537
ATAD3A	14.542905672956	13.1785210625	-0.142127073176364	0.0275949074695723	0.0537228840505916
AC245033.3	0.66928294427673	0.6138435725	-0.124745193382643	0.570133066847713	0.623628223584903
RPL15P3	4.77868055345912	4.68568958	-0.0283509481806781	0.561273912240157	0.615463908060643
PDK2	3.85379453710692	3.71510559625	-0.0528764394392311	0.447598881327265	0.512832435308554
ARHGAP4	3.41956626163522	5.316976686875	0.636792795678307	6.86456326189115e-14	1.41294987182722e-12
STX1A	2.27754727106918	1.728704481875	-0.397789733237742	0.000155988171411217	0.000721747415278122
RFFL	2.6320162672956	2.861043524375	0.120373039462064	0.385679237490181	0.455853976353941
RAB9A	12.7681396226415	13.2121239875	0.0493140806157051	0.594458635711528	0.64518240433688
AC008906.1	0.345724904716981	0.415823051125	0.26634520247492	0.000179584621737803	0.000812716790860676
KRT83	0.15172708445283	0.05810110518125	-1.38484112924432	0.147770097692841	0.210218234844477
LRP10	30.3275892138365	35.282632875	0.218327401791051	0.000505527288024317	0.0019628495020108
CYP24A1	6.09753163213836	7.363766036375	0.272218452403751	0.123833341128692	0.181939682939059
POMT1	2.94318887672956	2.815504014375	-0.0639869211178024	0.329294831142505	0.400627596369313
CDC42SE2	6.55901297484277	9.24239060625	0.494787333694294	8.3340230942602e-15	1.79937028097431e-13
AC098484.1	1.0475815654088	1.109642584375	0.0830324821431345	0.247999068232401	0.318975675196535
AC021739.2	0.118302550943396	0.1198451970625	0.0186909097723866	0.680632857213837	0.722865165163087
AKTIP	3.51574505534591	3.1358851	-0.164957757541712	0.0164637688241936	0.0352639321206795
BIN3	2.52502000440252	2.468610453125	-0.032595620543554	0.333525794072176	0.404608478933808
GALNT17	0.378807102616352	0.73388388400625	0.954088434646555	4.31893252263553e-05	0.000237682110190971
MARCH2	8.58101525157233	10.54448005	0.29726770385339	8.7548312714383e-07	7.63736067319629e-06
CNOT10	4.32481222641509	4.5996954875	0.088900858402007	0.104144947435664	0.158259878628845
GIMAP7	2.0045151654088	7.399142586875	1.88410476841316	2.72122599184955e-36	3.12538440839052e-34
LINC00476	0.474929498616352	0.446662081875	-0.0885295807426585	0.3274922542588	0.398784482758049
MARK4	8.64308058490566	7.3905269875	-0.225868371864579	2.72453103019274e-05	0.000158427643187661
UBA52	112.961534025157	109.2889885	-0.0476835373173028	0.248496472897749	0.319446091724307
CDH15	0.444266816446541	0.61715024713125	0.474195374321324	0.343327463178629	0.41442720914334
KCNK10	0.689594356062893	0.69076540711875	0.00244786902848704	0.615644040759165	0.663758864141276
FBXO38	3.14716126855346	3.233814735625	0.0391859216724915	0.132353379767792	0.192058844295218
RCE1	10.0979822893082	8.73512275	-0.209167170366225	0.0018032197244622	0.00568559045675947
TFG	35.1259971698113	28.7821328125	-0.287365679103918	2.4363630383782e-10	3.74721129753731e-09
FBXO45	11.9464492641509	9.5995778625	-0.315539012205773	2.64302353430187e-06	2.04794757687822e-05
AC131009.1	0.617748484025157	0.369966904625	-0.739623344852837	2.76646754570886e-09	3.75767215270881e-08
ZNF91	0.692801332578616	0.5297330774375	-0.387176109251024	0.102346773922364	0.156052700850989
MIR708	0.220738532704403	0.206590235	-0.0955664290240565	0.448370707310243	0.513504568615283
RPL13P12	17.5152971698113	16.21500060625	-0.111286387813029	0.161735420979737	0.226108075570203
AL035563.1	0.451277327358491	0.334739310125	-0.430976313947983	0.0278526595662322	0.0541323843176697
COX6A1P2	2.91110793710692	2.834421815625	-0.0385138576595287	0.267916694968804	0.339686658132111
ALKBH6	0.463697766226415	0.4151022808125	-0.159717917861135	0.00793917522358687	0.0195756340307191
AL132712.2	1.89017284591195	1.3886050990625	-0.444881792760465	0.00040419558198334	0.00162280090220426
BARX1	5.43577798628931	3.2550260031625	-0.739817464675958	0.25859133189751	0.329910460899873
MYCT1	1.11507235710692	1.665513439375	0.578829665722054	4.03913382734906e-06	2.96855689469312e-05
AC000068.2	0.25958942163522	0.2380011396875	-0.125263112168887	0.0633007303914685	0.105528401348313
MIR5587	0.621517748427673	0.516861365625	-0.266018222632295	0.172772765676847	0.238718634808343
AL078621.3	0.223817320880503	0.197797128375	-0.178300207443073	0.401157643194945	0.470112493707967
ELOVL6	2.09790364899371	1.846162976875	-0.184418502524896	0.435353229667263	0.50131740554352
C19orf71	2.01766980628931	2.007738374375	-0.0071188093233554	0.644975300886019	0.690739935455618
MED4-AS1	0.125765415534591	0.1046996620625	-0.264478461653207	0.115985886925872	0.172589653607814
AKAP14	0.0255834027672956	0.0487032721875	0.92881053947745	0.00122971648274671	0.00413527320341539
RF00003	0.159324059288824	0.142189548735577	-0.164148715148686	0.946760058042237	0.9546788262559
SEM1	10.4355743584906	9.2256842875	-0.177782178634148	0.00239838475418673	0.00722530623603359
TRAV12-3	0.139857728679245	0.996265671625	2.83257053260349	2.65899510775977e-34	2.42305610524024e-32
RBM28	2.32298604150943	1.977576628125	-0.232246887177019	0.000104593990483507	0.000514618341010107
NGLY1	2.00376062201258	2.125925379375	0.0853807905423078	0.0413197217588243	0.0745991814099879
KIAA1211L	1.49326420981132	1.737014180625	0.218140081517635	0.152132490473522	0.215162608575566
ANKRD54	4.96038116981132	4.6164377375	-0.103670956704672	0.0934859290647758	0.144805832187958
AL365356.5	4.3782702509434	3.707839807	-0.239782093035524	0.195792785597306	0.263930687439663
AC243732.1	0.174899567484277	0.138269413125	-0.339044671467488	0.000255890881891566	0.00109573635488597
RPL26P30	0.402408169748428	0.81610811275	1.0201006885677	0.104403737607489	0.158566434603758
AC078788.1	0.164276352264151	0.11128823225	-0.561823769466538	0.0498285770115031	0.0868829823248046
ZBTB5	5.98515820125786	6.7410142375	0.171576290953184	0.0225661687248239	0.0455263834267573
ESR1	0.236141749119497	0.4092495606875	0.793327739958692	4.80938796053376e-06	3.46511582457165e-05
ERG28	21.6876718867925	16.87060974375	-0.362363074912384	2.80723886331984e-11	4.75052365623697e-10
CLIC4	45.5262880314465	44.5366945625	-0.0317053468277138	0.832214908853819	0.856347950000139
PLP1	0.181329256987421	0.2020418439125	0.156042394714688	0.00111458987899586	0.00381351978180752
TSPAN17	11.3718795660377	12.9089309875	0.182898808003464	0.00203935968902092	0.00630920809115334
RAB21	5.23844171069182	4.66463041875	-0.167374934241054	0.0196530148037953	0.0407591641566051
CDC123	28.1669902515723	25.6607598125	-0.134441525464513	0.326892821337845	0.398129488747416
GRB2	30.7972141823899	31.710131375	0.0421439992986707	0.0269176037725942	0.0526365796117322
AL009178.2	0.110997964289308	0.15979313080625	0.525672173277856	0.000946162481521944	0.00332759807326344
ENO2	10.981159408805	7.3363506725	-0.581895878970169	1.63643324262309e-05	0.000102693725313011
ACYP1	3.98015810314465	3.23132732625	-0.300698840042261	3.33622033969078e-05	0.00018956685243969
COL16A1	15.7538951169811	17.65402935875	0.164288926058338	0.0484350437375597	0.0849600973753091
APBB2	3.51073878993711	3.517259549375	0.0026771406449444	0.464474009017537	0.527836095727775
FITM2	2.27130200188679	1.88320143375	-0.270332221746181	0.0038205450985832	0.0106931190142033
ARF1	144.951746100629	140.79540375	-0.0419724741990342	0.205183540179603	0.273982699152868
AC021549.1	0.173712781446541	0.1208174039375	-0.523875616503759	0.00181732457232178	0.00572335118954366
PMPCB	10.2940587044025	8.76378398125	-0.232186086154287	0.016738657655644	0.0357619532301651
CCR1	1.24173988358491	4.92491714875	1.98773646126669	2.71137936144552e-37	3.70618826800405e-35
LANCL3	0.23556424572956	0.2067351054375	-0.188337189654393	0.370571080687851	0.441437625883834
TCF7L1	5.53008251761006	4.922331841875	-0.167959086717719	0.0260911968180542	0.0512329150092839
KRT8P11	0.246538595974843	0.21457204218125	-0.200351408935153	0.162085555833915	0.226552041408971
INO80E	5.19769886163522	4.9401325875	-0.0733232883950596	0.0385042592705134	0.0703669779155131
LINC02522	0.192654231949686	0.069843475	-1.46381663151001	0.000213928924888893	0.000941791887524022
PSMG3-AS1	0.359925573584906	0.502718494375	0.482052152042021	1.16769142542805e-05	7.62101229574931e-05
SSH2	2.69028895031447	2.96400216125	0.139785365935094	0.347673234467479	0.41873526191448
ADGRE5	7.59614262893082	13.5517395625	0.835139154707899	1.98810030973064e-18	5.36704130902249e-17
ZNF440	2.40397003522013	2.102394869875	-0.193385252983455	0.0391923821476653	0.0714093811589396
PCBD1	17.2773593396226	15.841816725	-0.12514494192957	0.0333600491418699	0.0626833062772212
CD72	0.333046305308176	1.151159643125	1.78929323828428	2.84192949373283e-31	1.92201573077889e-29
ZRANB1	3.28019007358491	3.098891235625	-0.0820272951970324	0.117444304758594	0.174347530046984
KLF15	0.280366751138365	0.2817779061625	0.00724322682871703	0.452332245829865	0.517065305745446
PSMG3	25.250488918239	23.02771438125	-0.13294009928524	0.00679244723044141	0.0172229132257175
MAPK6	26.0763577232704	21.6461612375	-0.268631173863945	0.000825027843779267	0.00296826514323551
SLC35F3	1.7674092328239	1.2145779905625	-0.541180994424996	0.0811477254538293	0.129221211835165
AC008481.1	0.469415124654088	0.4509747720625	-0.057817596478001	0.685541442715272	0.727050424408744
OXT	0.140331580440252	0.1396990741875	-0.00651725210010889	0.519992262533839	0.578530884774837
C11orf86	0.270339939534591	0.0279741633125	-3.27260778181122	0.023764177839779	0.0474420798069935
C10orf88	2.66356801572327	2.349955540625	-0.180726659053911	0.00176639923224231	0.0055867376727755
AC012213.4	0.615355928742138	0.4231811168125	-0.540145869852766	0.138901151495254	0.199708988927621
PFN1P1	1.12691126352201	1.177789469875	0.0637077624468003	0.820866206486711	0.846600056743202
CACNB2	0.0890598077044025	0.118428949125	0.411175378880605	0.00281443181578312	0.00822464943456043
CDK11B	7.69610872955975	7.43239571875	-0.0503018651041489	0.118299985577909	0.175389758636359
MIR616	0.616685583018868	0.35672769	-0.789711913776168	0.00353292730101032	0.0100181327848956
AC099568.2	0.649742442012579	0.3140650420625	-1.04880457846734	0.234563339179002	0.305111540910362
INF2	16.1691469622642	13.5550678375	-0.254411235089291	8.77536822395517e-05	0.000443221174152927
AC011753.4	0.339458249937107	0.2114925775	-0.68262711621818	0.000149730174995194	0.000697447251417498
EIF3H	40.2379859748428	36.047076875	-0.158675822612357	0.00253712785600599	0.00755881069609766
AC004951.2	6.28021689308176	5.153982109375	-0.285126855491962	0.23626991507649	0.307063880256757
AOC3	1.32177797968553	1.99186554325	0.591640398231461	4.07693754867464e-05	0.000225966184522486
HLX	0.808370628930818	1.292069030625	0.676594340743217	1.24442322108861e-14	2.66309313355346e-13
VPS37A	4.15371773081761	3.7356365875	-0.153049067301894	0.0109540297923391	0.0253297257885754
NOX1	0.289402222515723	0.2806060711875	-0.0445297779274154	0.0811477254538293	0.129221211835165
SLC30A6	6.73861824528302	5.98513725	-0.17106846574103	0.00377647764632541	0.0105926923576844
NLGN3	0.130849475169811	0.1447158263125	0.14531456769313	0.00906153780931153	0.0217409701951467
INTS6	1.64235664528302	1.44619873625	-0.183501628300437	0.00471575770423909	0.0127234997274508
CCND1	77.4475468685535	50.31088304375	-0.622349031078283	0.0809362661520057	0.128947954199329
KHDC1	0.766771032389937	0.6531231745625	-0.231440735051426	0.0267505376218355	0.0523573596087352
ARIH2OS	0.363133579496855	0.3914973276875	0.108502115449711	0.0445646533747491	0.0794671494721066
GREM2	0.15889608090566	0.18751192224375	0.238898785133464	0.0311041126595905	0.059284145884866
LGALS2	1.27175112767296	4.3815835975	1.784636011295	2.27785288664452e-28	1.20471728963951e-26
GPRIN1	5.51906883584906	5.11174805	-0.110608149589203	0.205618040881223	0.274449606209912
NEK11	1.09017682786164	0.88937161875	-0.293703888815535	0.00428761862364773	0.0117595983446379
RGS16	3.76593855786164	6.781434889375	0.848581104440746	9.81670666320717e-06	6.54110114427913e-05
HSPE1P6	0.210976289622642	0.1786985325	-0.239553085286654	0.0571972935878288	0.0971813260276398
MARC1	0.692606533081761	0.425414515	-0.703166737560082	0.00324415625412294	0.00931495161132045
ARHGAP22	0.964637171949686	1.265700030625	0.391877218275715	9.70696475366753e-06	6.47464556249783e-05
MTND6P4	0.711019910188679	0.609832627375	-0.221476619438906	0.892315809564726	0.908130919801861
CPEB3	0.599785922704403	0.759770434125	0.341115909959095	0.000155229037893148	0.000719263696707091
CCL7	0.420978479496855	0.82521454675	0.971022768725089	4.29274353153976e-16	9.95485686346317e-15
SLAMF7	2.28052532666667	6.954679129375	1.60861776182421	2.57005373180448e-29	1.47587996847115e-27
MALSU1	5.22229149685535	4.59805943125	-0.183657874542775	0.00219433606525013	0.00670741150023701
CNNM3	4.14551183710692	3.594703263125	-0.205677555595821	0.245029228174402	0.315909542704983
SNRPD3	45.197394591195	41.28195825	-0.130728202689964	0.0112234633303596	0.0258419244652764
APOBEC3D	1.08812696566038	2.60996780875	1.26218510870266	1.04120790694483e-19	2.98080316722701e-18
NCAPD3	4.10384686792453	3.556446983125	-0.206540241754829	0.025928573477191	0.050979903889007
CHRNA3	0.122247037880503	0.127039206625	0.0554742995894135	0.133449205714234	0.193388762349805
EIF4A2	43.4112551949686	31.66539175625	-0.455162209166361	1.01246218605932e-05	6.725493166123e-05
GPR108	16.3169352767296	16.944910425	0.0544819013895026	0.314469487243526	0.386344246306528
DENND3	1.08244803899371	1.4774916125	0.448852167874203	3.01106150794028e-06	2.29916222931239e-05
KRT16P5	6.63560023880503	5.7820170596875	-0.198654108412165	0.466698611603189	0.529901422284841
OMD	1.28138207544025	2.5468253935625	0.990999339369684	0.000242865792250681	0.00104744509492968
NCOA2	4.28136202138365	4.5770783125	0.0963571448317553	0.197054464896196	0.265281395730002
AC087491.1	0.868966379433962	0.157286886125	-2.465901969495	0.000291064916718088	0.00121968818546
TP53TG5	0.172222649811321	0.1395164735375	-0.303839411155588	0.00175186554989176	0.00555343954326295
NSUN3	1.49960293522013	1.1952606375	-0.327255309231158	0.000386047364279545	0.00155750973616004
WASHC2C	3.88499557861635	4.1716442625	0.102703180347196	0.0149462788525225	0.032614645590496
EHD1	15.5811080125786	16.851125225	0.113047099029611	0.0226381610814929	0.045622028429182
MORN4	1.18655044566038	1.02338015675	-0.213431272365189	0.13423684567273	0.194254616752978
DHRS3	23.381843163522	25.096338225	0.102088217395468	0.200448022932247	0.268675928811195
SNORA2A	0.382199140754717	0.2237082535625	-0.772706050285525	1.6773077035074e-05	0.000104752437691311
PUF60	42.455148490566	38.533131125	-0.139840097207967	0.0177036499913556	0.0374077777413686
PA2G4	54.2239133962264	53.720449625	-0.0134578579685041	0.454892715522262	0.519227733507034
DHX30	8.21500810691824	8.54854100625	0.057416214950849	0.200448022932247	0.268675928811195
ZNF609	4.51112609371069	4.39941903625	-0.0361745906850368	0.698084642154204	0.738530708247294
AC004982.2	0.35283134572327	0.2743065943125	-0.363189431482141	0.0539303523835676	0.092685370135584
FAM149A	0.236592985660377	0.2966807725875	0.326504128738794	0.00142838398996326	0.00468485324585493
FGFBP1	304.807306403774	234.784049824375	-0.376563083918323	0.00437031560521964	0.0119475811122976
VEPH1	0.169332658672956	0.1803169215	0.0906745418491823	0.904808193375672	0.918868243230678
EYA2	3.61721637408805	4.0823412173125	0.174516873762363	0.0324640201388569	0.0613500760291318
AP002761.4	7.16019773622642	6.776633762375	-0.0794306252610415	0.354572362737345	0.425513142125131
TUBA1B	90.9601044213836	92.70727096875	0.0274485824553432	0.762876444799816	0.796226907219682
AL132780.4	0.40466116572327	0.3205363621	-0.336226376468348	0.0562124510036828	0.0959046852059528
SRGAP2	1.95100375534591	2.2517382925	0.206822605543173	0.000253485576607515	0.00108780788015739
GLOD4	9.81481888679245	8.5973035125	-0.191077406849959	0.00315618686857716	0.00909465366969755
PITPNM2	2.1480048754717	2.04147493	-0.0733854170187465	0.363477176173432	0.434426846645709
SENP7	1.71106535597484	1.411406721875	-0.277761080156029	0.00131294540825379	0.00436898172024791
RIOX2	4.65044532515723	3.666191600625	-0.343086689615254	5.09297071300005e-09	6.64791940412448e-08
AC089987.2	0.187521948679245	0.077181888125	-1.28072522453207	0.00016501671834829	0.000755775012539006
AGBL5	5.2948731572327	4.13628429375	-0.356260775851839	3.76577291490146e-07	3.51919365807594e-06
AC004585.1	0.845332496477987	1.09714782	0.376167098285474	3.16367801175559e-05	0.000180768296167724
EXPH5	1.55367978836478	1.3246955870625	-0.230028327838519	0.206053209795022	0.274917019667403
AC017076.1	0.26266422408805	0.26356376825	0.00493234561626688	0.0693874265890661	0.113943312190675
KBTBD6	2.92498554465409	2.81927146125	-0.0531070964539864	0.33110382435207	0.402399676330454
WDR45B	31.6358526415094	25.0779952	-0.335138459563951	7.9003556558472e-08	8.47683268546126e-07
CRTAP	16.3846114402516	17.102327525	0.0618512207934891	0.0601019183702514	0.101142555537245
TNN	0.316303667044025	0.70172120843125	1.14958768454797	7.73280307454159e-05	0.000396875440682996
MAML3	1.0769129627044	1.19129091	0.145624104043201	0.0308276845571585	0.0588884319707161
AP000781.1	0.217166090566038	0.169695504875	-0.355850501558693	0.0134405748103085	0.0299691622134507
PENK	0.248871610421384	0.607899435525	1.28843101226828	0.00741066147841188	0.018493306672149
EIF4E	2.61447197735849	2.5184635725	-0.0539757433066459	0.644975300886019	0.690739935455618
UBA52P6	0.700305320880503	0.7603943150625	0.118763696967776	0.0594426500134841	0.100268616348609
NECAB3	3.87095016352201	2.925655299375	-0.403927932598599	2.29367458335763e-05	0.000137154108635156
TLR8	0.209594944144654	1.198242898125	2.515244567586	2.86558451861112e-39	5.61828237436786e-37
BX276092.7	0.389421796477987	0.2778112693125	-0.487228513057433	0.359719942403799	0.430599079991227
NEFM	2.88718286084906	3.3750341566	0.225239618728385	0.158100631569748	0.221926292666789
SLC25A30	1.94673768050314	2.178500213125	0.162276757871811	0.0208970586447338	0.042826724558577
AC026401.3	16.3135081761006	14.73507825	-0.146812341253434	0.00414233175058162	0.0114419609049081
RMND1	5.90572430188679	5.5580688625	-0.0875302992930584	0.0492701068039373	0.0860863059739331
SMTNL2	1.29464657018868	2.069932101125	0.677025138935341	0.0112039496999381	0.0258184332988007
AC009831.1	0.405417557169811	0.453068045625	0.160319174727539	0.0462661362712776	0.0819217027025632
ZNF674	0.391031527924528	0.3604205725	-0.11760357191868	0.0432920181607499	0.0775826860400845
AC016737.1	0.181077963396226	0.1090129671875	-0.73211123059717	1.38317071917814e-05	8.87222196273883e-05
AC083809.1	0.746805496100629	0.4156269550625	-0.845443323296949	0.0325960529508652	0.0615816028592849
AC110792.3	0.190318473333333	0.2143284754375	0.171407933431944	0.98011899780588	0.983182545700667
AC062037.2	0.672833944654088	0.626760231875	-0.10233684850255	0.451111142448209	0.515965778219723
KBTBD8	0.578320211446541	0.73782318625	0.35140660365596	3.46227874486199e-05	0.00019513016967994
SLC38A9	1.35939227861635	1.4747055375	0.117465079036371	0.0559259805715264	0.0954917757441301
AL137058.2	0.312255599685535	0.32908262075	0.0757223940668938	0.71976266067432	0.757712288408075
METTL2B	2.77226756603774	2.377336408125	-0.221720438045446	0.00791064996744828	0.0195251418957491
AC006449.6	1.05386345660377	0.857689558125	-0.297160494947938	0.0357465593807683	0.0662124933276756
RNF19A	9.41967101257862	10.62427595	0.17361594529633	0.222627617200156	0.29280404186577
RGS4	1.7987304408805	2.91257001375	0.695313730970844	0.00717435988686599	0.0180124596305871
AC121761.2	0.228227554591195	0.2006564570625	-0.185745400660127	0.461473892298309	0.524994846693937
AL136295.7	1.11367530188679	1.044296945625	-0.0927966680838473	0.0533284329219513	0.0918704964067698
CD247	0.65964269509434	2.440325755	1.8873170588529	1.93087981582188e-42	8.71590168025644e-40
JADE3	2.27636868993711	1.98475508875	-0.19777324607436	0.00843840345384414	0.0205636423150175
ADAM11	0.176742842761006	0.1176024497	-0.587733681647536	0.00239838475418673	0.00722530623603359
NXPH4	13.2214606012579	8.540167009375	-0.630545374844489	6.17694659347936e-05	0.000325800362444115
ANKRD26	0.929621761006289	0.781312810625	-0.250743571176675	0.000772484508423255	0.00280942932518182
MAL	23.5003632213208	46.93748693625	0.998057545853593	0.00712234851659964	0.0179143170541919
CPED1	0.462962732327044	0.6608484231875	0.513423339274357	1.62873361573222e-08	1.96480543700201e-07
ITGA6	177.796094371069	133.06206324375	-0.418124323723417	0.0622849481941182	0.104103232967178
AP000704.1	0.155661031761006	0.152710095625	-0.0276123833338344	0.528913638202988	0.586750081957478
RNU11	0.150543230251572	0.1417741248125	-0.0865835828441517	0.716437460803119	0.754697227514845
MSMB	5.6587944954717	17.7566242798125	1.64979068568742	0.507770612840781	0.567548388671571
RPS25	225.799157295597	206.180884125	-0.131129521108096	0.348296876932896	0.419382281716347
NUMB	6.74055198113208	6.5285208625	-0.0461105740785563	0.534589162828011	0.591718501966908
ZNF551	1.52139952471698	1.434019275625	-0.0853346430540847	0.433212476640878	0.499563579586469
AC010319.4	0.278624030188679	0.2484898285625	-0.165132890740404	0.167823732253888	0.23312521599141
HNRNPD	31.2910026792453	29.891707125	-0.0660025964484987	0.228202713956769	0.29845796630287
CLPX	9.75134647169811	9.89852764375	0.0216125067093929	0.796408599563219	0.825058225743066
CEP76	1.5645736672956	1.21518030375	-0.364599197650105	3.68896727386374e-05	0.00020694466701068
UBE2L5	0.34699528427673	0.309900846	-0.163109363122164	0.216472921680043	0.286046661434382
HES7	0.239637311704403	0.12490722316875	-0.939995646369174	0.00106959761749996	0.00368541392485972
AF111169.3	0.105804599937107	0.1115724005	0.0765778428553463	0.0265007135716518	0.0519225191653995
CNOT3	8.68804467924528	7.91493809375	-0.134453455935376	0.00746656363260348	0.0186088854787922
PTPRG	2.01776932075472	2.1358725575	0.0820643180111351	0.26374393824843	0.335316030746186
GTF2B	11.0234673144654	11.6215553875	0.0762250871403585	0.0496921479502622	0.0866754665451644
UBE2N	14.3381911006289	13.4266005375	-0.0947689487711374	0.0888357388727241	0.138922147238122
AES	44.5180533333333	47.196865375	0.0843005362978895	0.0121924580613093	0.0276919741364397
CITED2	12.9433481823899	16.35731619375	0.33772519767135	0.000259556083777789	0.00110822340213966
TMCO6	2.51019041194969	2.360703924375	-0.088579692336179	0.265303437549665	0.336967656251734
AC099066.2	1.22474683792453	0.907557975875	-0.432421854619796	0.0289045309987612	0.0558356833883315
IRF2BP2	28.7459918238994	26.605543	-0.111633960774863	0.0377144535651742	0.0691710803836371
TARBP1	4.20109836289308	3.060796380625	-0.456859492105206	8.51374150907157e-05	0.000431692065546184
DDRGK1	28.1218554779874	26.1259815625	-0.106206545683157	0.469679322795003	0.532535525173842
CXCL11	7.07661900865409	57.01249136	3.01014589183006	3.02026166918047e-24	1.16779440236639e-22
TC2N	4.68137612641509	4.67252605875	-0.00272997349962933	0.35900741517181	0.429958285215329
UBTF	18.7998006226415	17.7186266	-0.0854505792309519	0.0373802086011827	0.0686878584634059
AC005237.1	0.0864670172955975	0.1076384809375	0.315972106912294	0.512617195077248	0.571925230354427
UGT1A6	1.27107806906289	0.37632268694375	-1.75601047148891	3.42400423489299e-06	2.56107599997198e-05
ACAA1	4.67049510062893	5.375987160625	0.202954200147052	8.13508296562208e-05	0.000415203682258019
AL033519.2	0.550007974779874	0.5128095555	-0.101029392143513	0.0675732736904754	0.111379677900548
ORAI3	4.11623210566038	3.76780326375	-0.127600698619242	0.69180550910631	0.732806425002918
HSD11B1	0.590675375031447	1.5464135190625	1.38848878197762	3.71212716026016e-12	6.86213220768092e-11
LRIG2	1.35800334842767	1.18152610625	-0.200835530302195	0.0022032544675512	0.00672937359798093
ZNF431	1.07457405496855	0.8701357870625	-0.304452450319173	0.00152102844082682	0.00493368349539582
CXorf38	2.73278910503145	3.397390025	0.314052722672826	1.57881645210626e-07	1.5935947652305e-06
SPAG7	14.5468703081761	14.656319375	0.0108140492165418	0.654587322314978	0.699259214426732
AP005230.1	0.770364628578616	0.5566728215	-0.468711815056486	0.258335501809039	0.329757470085062
AL023653.1	0.103193392138365	0.2487759239375	1.2694962784114	8.1062041291914e-15	1.75408497377486e-13
PLA2G4E-AS1	0.505682366603774	0.32714546064375	-0.62829921934122	0.445785444244232	0.511056374270896
SLC7A6OS	1.18016963647799	0.97704652375	-0.272495080779335	6.43580477629447e-05	0.000337254240572019
EFCAB11	0.804130943396226	0.71799368625	-0.163459289066403	0.00733244572054371	0.0183405633293497
PEX7	3.82543630754717	3.2999916625	-0.213161923319747	0.00280327393413424	0.00819697906922953
UXS1	6.95195569811321	5.4378706625	-0.354377050626396	3.95042123764318e-05	0.000220085178595448
AC116651.1	0.206437379748428	0.2336842375	0.178856200417834	0.0738111387609726	0.119651176659916
LINC00958	17.4196362224528	16.33617257075	-0.0926444845437935	0.0755935688302835	0.122008246382488
AC011481.2	0.110516404339623	0.1348547125625	0.287145408299579	0.0264407026443621	0.0518240975792253
TLR10	0.118706658062893	0.47665775036875	2.00555289889473	5.19894458590032e-21	1.58915770728071e-19
COL24A1	0.259442987289308	0.30759632299375	0.24562071688557	0.31739889111096	0.389277927237693
AC114730.3	0.204259504025157	0.15187235525	-0.427543921915203	0.0245839922032802	0.0487709820794837
KCNG3	0.178576404150943	0.08567429066875	-1.05960721805773	0.00702971405273658	0.0177180560659157
SLC2A9	3.5459209445283	3.8372641675	0.113917715284862	0.168387140944303	0.233824181265483
AC007182.1	0.262093511465409	0.20075617450625	-0.384637277629154	0.742513238956675	0.777985531344079
GLDN	0.48591558509434	0.521715251125	0.102556902080312	0.128953601303049	0.187954449297303
TCHHL1	0.312240714566038	0.29262612841875	-0.093600076877066	0.157775324794847	0.221545182251898
RPIA	10.426964591195	8.70514481875	-0.260379030071637	0.044179590069996	0.0788674554638667
AC022868.1	0.195649243333333	0.2064356816875	0.0774228264436077	0.940468070640889	0.949578704330698
ZNF503	3.95054605198113	4.13571016225	0.0660830034996176	0.128342814303062	0.187246995311368
SREBF2	31.9104928050314	29.22729559375	-0.126714546318257	0.170270790724373	0.235984009136743
SOX15	49.9434901955975	41.223628770625	-0.276825138670374	0.00308252115720218	0.00891281627607542
PUSL1	6.74062218238994	5.9711088375	-0.174882897757096	0.000503242485559279	0.0019551514501012
UTP3	17.6830768176101	16.76311835	-0.0770787718623547	0.420496475023044	0.487914668830541
AP004609.3	0.36173463318239	0.30344624825	-0.25349074752709	0.957880370600756	0.964589260355936
IFITM2	27.7310022578616	41.256694275	0.57312846937237	8.56414542282732e-08	9.07369337647807e-07
INO80	5.64562709433962	5.37588055	-0.0706327565196294	0.0828555898727946	0.131337443808162
LIMK2	24.200307	24.3590658875	0.00943346102461629	0.826536028414773	0.851361935445274
Z97985.1	0.291712637672956	0.222469487125	-0.390940412170495	0.112125228883166	0.167791012413251
AVL9	3.30035550440252	2.922459795	-0.175438258244907	0.00340017009441367	0.0096898192641876
PXMP4	3.08441531572327	2.77455486625	-0.152740704578204	0.0476118999967529	0.0838228552323786
ZNF622	24.1831686163522	22.39784275	-0.110643501398214	0.0454741577176618	0.0807994691779399
UBE2F	8.35315294968554	8.92484505625	0.0955062681813734	0.209999862665196	0.279184748926812
AC116614.1	0.174401604591195	0.1590887019375	-0.132581930880343	0.78393816794118	0.814312310806931
FEM1C	5.4449981509434	5.64759079375	0.0527040003369823	0.211327496127717	0.28066142318433
ARL1	12.0330065786164	10.80684280625	-0.155052056069188	0.0179376704465329	0.0377952869482418
SNHG21	0.997953571006289	0.629685690625	-0.66434081387687	3.37782315117031e-09	4.54041186732796e-08
LINC02016	0.102958450691824	0.2232247765	1.11643491652343	0.212508706689773	0.281960079079123
IGKV5-2	1.19016334698113	4.7575859953125	1.99907014058276	2.09869001626108e-10	3.27193359161667e-09
MEIS1	1.02490106540881	1.008606086875	-0.0231218148359708	0.146312784191185	0.208542454189374
ZNF19	0.150103363081761	0.134587975875	-0.157406776103233	0.257059246646605	0.328452371628636
CSTB	383.02257163522	442.53695175	0.208368511874971	0.320346128795465	0.391778612558753
PAICSP1	0.109920749622642	0.125355273875	0.189558945686398	0.00171597713834353	0.00546031981844041
AC023813.3	0.186097064465409	0.1203955460625	-0.628273276469931	0.000592964900965056	0.00224618437309363
NLRP10	0.809753028433962	0.4771697805	-0.762979279606603	0.0047057678675243	0.0127071444502847
ATL2	15.6477062138365	15.15074690625	-0.0465622711316418	0.0822117582406365	0.130487384696276
ERI2	2.04306548301887	1.7231802375	-0.245661835776481	0.000135999804724257	0.000644471730883259
AC253536.5	0.474358915597484	0.4166047543125	-0.187299759365117	0.172393325946632	0.238313115634508
LINC01179	0.13696086863522	0.1111965131875	-0.300652206884032	0.750991547840762	0.785681342294464
ELOF1	12.0597193773585	12.00538511875	-0.00651465267115992	0.529012181053883	0.586750081957478
FKBP15	5.76180607044025	6.46803993125	0.16680748208356	0.000142145271611377	0.000667240561542159
NBPF1	0.558621102830189	0.4888592550625	-0.192450908726411	0.187532604454887	0.255206327733952
C16orf72	5.67302977358491	4.83982615625	-0.229164208019045	0.000275983437892516	0.00116681301012715
ZFR	12.499121591195	10.62280221875	-0.234662320330214	6.98463524374005e-05	0.000363463190565669
FAM72A	0.348715184591195	0.2705816458125	-0.365985205516979	0.000370332983759945	0.00150128722113211
NUSAP1	18.8122268742138	18.594344825	-0.0168067209876357	0.25250083668571	0.323458371176718
PDCD7	5.99022319496855	5.55547825625	-0.108698643938381	0.0659496776027151	0.109147616155244
LZTS1	1.33945867201258	2.0714664	0.629002350826489	7.53645012675996e-08	8.12229300168855e-07
PRSS22	20.9892237358491	18.579069178375	-0.175970587359708	0.223088450666185	0.293251173468146
KRT36	0.0923974268113208	2.611266552025	4.8207532475138	0.0001667533456728	0.000763188502595861
ROCK1	4.75571604591195	4.61746650125	-0.0425610824859137	0.576924747053637	0.629708673469667
IMMT	23.6758904402516	22.36462468125	-0.0822001383457716	0.149715149677506	0.21237821057081
NF1	2.63162735220126	2.361894885625	-0.156010452689659	0.0326613358141469	0.0616449366153823
SIRT7	5.57001637106918	4.580265725	-0.282250268875732	2.22046770786612e-05	0.000133269258533338
RPS11	657.095597484277	664.67605875	0.0165481136302752	0.185105439324826	0.252416508170217
FAM120C	1.1244955245283	1.22727459875	0.126180164273668	0.412834687115674	0.480719975818299
KCNQ1	1.62768831446541	1.958049105	0.266592481249326	1.19401353555404e-05	7.77711500842413e-05
PPIAP51	0.142991996289308	0.11213586275	-0.350686649396032	0.00172975416058305	0.00549575546346692
HS6ST2	3.05427708016352	2.9141152186625	-0.0677730275534973	0.575267609645388	0.628359312811803
DPYSL4	1.01037483207547	0.8035026490625	-0.330515922451594	0.0644454488242737	0.107133107372315
UBR4	7.34984123899371	7.1679288125	-0.0361567777031744	0.460775668664375	0.524339316924167
MARF1	5.0538489245283	5.24405372125	0.0532999266977021	0.408002366526816	0.476293133715373
ZBTB6	3.41847572201258	3.371578360625	-0.0199290508625634	0.810496007837118	0.837908256304578
ZNF707	2.70966326226415	2.466015710625	-0.135931583840209	0.0776133576307533	0.124553556975025
AC007114.1	1.13250885484277	0.9798969599375	-0.208820373242534	0.0363925625284502	0.0672166370422703
AIM2	8.52539941773585	15.830741285625	0.892889480704759	1.44479316127351e-10	2.28926002125052e-09
PLEKHM3	0.739651585471698	0.660874564625	-0.162469374856919	0.264263067184519	0.335866038112331
FLT4	0.821804236792453	1.21034193125	0.55854800452107	1.11047694829244e-05	7.28187755620144e-05
UGGT1	9.49381933333333	8.3547521875	-0.184391558886248	0.00542062893463475	0.0142721659822654
VPS13A	1.58823789308176	1.45850979625	-0.122931945418455	0.255533472946676	0.326804026480528
CRYBG2	11.4572333204528	10.916190000125	-0.0697892952516503	0.4240065309389	0.491165359603966
NXN	23.4603377610063	23.21941986875	-0.0148918568634349	0.71432525950216	0.752717333709931
BATF3	0.554890448553459	1.1650276875	1.07008936679786	9.63062065440005e-18	2.47589863446232e-16
TFDP2	3.45213608679245	2.65362087125	-0.379527073812428	0.000297539565389703	0.00124278953393891
AL137784.2	0.122922344779874	0.1213862249375	-0.0181424801156616	0.949175974723797	0.956866400196785
RBM15B	10.2782082138365	10.53538161875	0.0356537898722706	0.132041468613804	0.191649211530243
AC011247.1	0.237223306389937	0.19451676276875	-0.28635126982965	0.241595983289249	0.312542082976418
PTPRF	61.5458656981132	56.8481729875	-0.114547964029695	0.021578976745773	0.0439366347042331
OR7E14P	0.765029747798742	0.8955662364375	0.227284291089894	0.120315450673941	0.177726450429487
VRK3	2.54312945283019	2.7235860125	0.0989025277304518	0.00782562417320779	0.019359592811874
AC009118.2	0.651775187735849	0.3932145383125	-0.729057768133902	0.0154548345072543	0.0335362808271879
AL360219.1	0.103594598930818	0.1376123465625	0.409661126480732	0.0365089010807514	0.0673482009102247
TMEM199	3.65306080503145	3.58476731875	-0.0272262884489085	0.235789861566558	0.306522082446379
STRA6	1.84554985691824	2.20087409295	0.254025902217381	0.021997359176379	0.044629323885598
C1orf105	0.13653495590566	0.157329317375	0.20451717376535	0.38244275898458	0.452855902384742
AC099548.2	0.253698151044025	0.279934395	0.141975753906024	0.290566161448416	0.362600565366707
DSTYK	3.0713706572327	2.93655565375	-0.0647576491177475	0.62249277509637	0.670137812790934
ZNF544	3.29260233459119	3.215708675	-0.0340915679301841	0.58607877978801	0.637620599500324
NUAK1	4.24518587610063	4.7304815525	0.156159330406376	0.0605999800599153	0.101813002074176
AC019155.3	0.549715359748428	0.3133378601875	-0.810965691557887	0.0173027614263579	0.0367326478492406
PPIL2	5.81246347169811	5.2231777875	-0.154221933281612	0.0377144535651742	0.0691710803836371
ABCA6	0.0974471572138365	0.19679101534375	1.01397235069192	9.37469947022138e-10	1.35691958774793e-08
CCDC34	4.00619420754717	3.4634751375	-0.210012042603215	0.00257809584801612	0.00765796411165597
N4BP2L2-IT2	0.183754492704403	0.155270376375	-0.242996915541775	0.250493067950575	0.321544239727575
SIX4	1.61557657679245	1.0927479733125	-0.564088432194074	0.00076235591268464	0.00277779768447698
AC084809.2	0.241924211509434	0.15681065925	-0.625531529478871	0.143568187944851	0.205357320605379
SERPINA1	8.11933172578616	12.35856756875	0.606078641871443	5.85050877177058e-29	3.2538216406896e-27
EIF4A1P10	0.88369010754717	0.8534530675625	-0.0502287141446761	0.443977038935407	0.509163623381758
PPP3CB	8.99351857232704	9.4740262	0.0750920037674585	0.0761949504931893	0.122784889088651
CPTP	19.0281743584906	16.40013158125	-0.214429760245114	0.000396867487491001	0.00159618689021971
AQP9	0.834927546559748	2.4583930680625	1.55799269030604	5.33380575435429e-08	5.9193350309901e-07
TMEM141	37.3379003018868	33.82520271875	-0.142542219356812	0.0112234633303596	0.0258419244652764
TRA2A	14.5233795660377	14.114876425	-0.0411607069893289	0.687333321500725	0.728705471396606
CASC20	0.32430533845283	0.18390453616875	-0.818395706927491	0.133713743359409	0.193670902067467
PAX8	0.871429477484277	0.793535451875	-0.135089237391446	0.5458314119569	0.601350193329744
SMS	43.8052622012579	36.0455025625	-0.281284923050855	0.00198185256283341	0.00615385670206311
SMTNL1	1.38642522578616	2.416587166875	0.801601224602094	2.412934122157e-08	2.82495946837004e-07
PFN4	0.378245685786164	0.30960650975	-0.288887821634354	0.028682599336079	0.0554898089418213
EBAG9	6.82034833333333	5.9671210375	-0.192810382488169	0.000786183692499697	0.00285177078516522
ITPR1	0.949185603710692	1.330166890625	0.486845141688553	1.08660959414706e-08	1.35459808750125e-07
MAPKBP1	7.3179045918239	6.521634185	-0.166197087534391	0.0334609019309065	0.0628363106113482
LCA5	0.575760959918239	0.538661419375	-0.096091230231285	0.472668203962483	0.535080475849282
RDH5	0.150998960779874	0.22152453621875	0.552927881057768	0.0038353377555256	0.0107267875842582
BNIPL	10.9719909969811	8.678210525875	-0.338355853277625	0.0367192777614889	0.0676848225404083
AC007228.1	0.75167772581761	0.8241125945625	0.132727205767362	0.0776118218927098	0.124553556975025
AP006623.1	0.124838932924528	0.1323482869375	0.0842715904784002	0.516768035983911	0.575768760602016
UPK3BL1	1.08537820727673	0.3142945287625	-1.78800878394839	0.405571829351935	0.474225855886811
FFAR2	1.34195790081761	1.5595373241875	0.216778668148633	0.011820722774134	0.0270183972027721
LIME1	0.563482285786164	0.5692357275	0.0146559569372351	0.732523075282192	0.768846206198418
TRA2B	12.6479776226415	11.11872155625	-0.185915805515723	0.000396867487491001	0.00159618689021971
ADGRF4	9.16874099685535	8.67536687125	-0.0797988752593892	0.496183391469762	0.556732737639637
RIPOR2	0.38671371572327	0.93294505875	1.27052618914407	2.30354910306145e-26	1.03260711525226e-24
USP32	5.93753390566038	5.374283675	-0.143791372455516	0.0346916219343941	0.0645913076015913
AC108134.2	0.564255866415094	0.6198317951875	0.1355272491916	0.241596157288932	0.312542082976418
MOB3A	18.1819755220126	20.07053123125	0.142569841915076	0.00144648712574189	0.00472665237553032
XKR8	2.6423910490566	3.08057409375	0.221355247968649	1.86810874251429e-06	1.5051884886759e-05
EXO1	3.80014190125786	3.34212211875	-0.185288841891641	0.155991043557324	0.219547977336499
ANXA13	0.168497564628931	0.22955554676875	0.446115552787641	0.23940667918142	0.310267987107656
C2CD4C	0.729049717232704	0.5257821184375	-0.471552124355993	0.172170186791612	0.238021604389258
HMGB1	23.9610271823899	24.09420173125	0.00799624754317563	0.702582454404612	0.742318079581597
AC007566.1	0.265692889685535	0.2412237051875	-0.139387931154171	0.403883674914437	0.472548858583819
PAFAH1B2	17.2428490628931	15.77388655625	-0.128460000727782	0.13423684567273	0.194254616752978
NDNF	0.28536637472327	0.46600370355	0.707526071442524	0.0151987399469615	0.0330652625246465
SERINC5	8.77729040251572	7.76915123	-0.176018646028631	0.0270855699744936	0.0529330359650544
VPS51	16.1026241698113	15.02979944375	-0.09947005861018	0.238197039808267	0.308927204508784
TMPRSS3	0.285262781056604	0.57291423475	1.00602765653227	9.94032520937791e-18	2.55213905177282e-16
PAG1	1.58611750251572	2.16082335	0.446081482386107	4.16340760221967e-05	0.000230101769815159
MEN1	11.9825118553459	10.6461968375	-0.170592221735115	0.0134160612997618	0.0299179400078558
DAAM1	7.89594218867925	6.71407323875	-0.233923152534623	0.00263015624126231	0.00778340183608804
AL034399.2	0.19645027818239	0.1277910460375	-0.620377456514061	1.20049487835698e-05	7.81268449481982e-05
SRSF9	24.7122092830189	22.2550136	-0.151093611622042	0.00131850656176941	0.00438598326717125
WASHC4	6.42657434591195	6.7220967125	0.0648613783204617	0.240621515800637	0.311530390987884
AC104046.1	1.82239677597484	1.6210157438125	-0.168938997041405	0.846449711651746	0.868325755685198
AC087392.4	0.18849778754717	0.1321504396875	-0.512366365181222	0.00111504539090829	0.00381351978180752
PIGV	4.83837772327044	4.24369349375	-0.189202942768254	0.000908112216204629	0.00321768129180939
IL15	0.543499984528302	1.165269428125	1.10031166732516	4.42633377684202e-17	1.09865906148982e-15
FAM83C-AS1	0.579480955660377	0.4801007258125	-0.271424131536984	0.0776073243793771	0.124553556975025
SGSH	4.2924193081761	4.133373665	-0.0544712216783627	0.611380468602031	0.660152141497854
UTRN	3.05221233710692	4.288321079375	0.490557597265495	0.000409848901695497	0.00164125586587778
PPP2R5A	17.2939520188679	14.17210211875	-0.287213825624444	0.000219769421220973	0.000961831897609715
AC141557.2	0.316914957610063	0.243334696	-0.381153710659598	0.0212821994333994	0.0434737414230985
SMG8	5.10973260880503	4.74347373375	-0.107303838733286	0.0990729204975232	0.151860174275995
KRT77	0.555080748402516	0.25593049964375	-1.11694557179198	0.102667686913419	0.1564559788796
HOGA1	0.231681696981132	0.1401370428625	-0.725305716501501	0.00811221080902995	0.019916411729823
PCAT7	0.926705044025157	0.5720345010625	-0.696008061493188	0.000564595221081097	0.00215639379007951
AC004383.1	0.145087773396226	0.1050956829375	-0.465222539762016	0.015010555957753	0.0327254735639656
VDAC2	38.3082136477987	34.7742356875	-0.139634947222142	0.0164637688241936	0.0352639321206795
GABPB1-AS1	0.53793625754717	0.3962179094375	-0.441141138646095	0.00411065865473225	0.0113738965770995
PALLD	24.6967295283019	23.190745375	-0.0907708146736823	0.188754961390771	0.256456236916902
AL590560.1	0.577172618050315	0.445154806875	-0.374695723354993	0.0567069804103841	0.0965303651747874
C17orf58	4.13161268301887	3.62465255625	-0.188862304306226	0.0182937819594682	0.0384371409215499
EIF1AD	10.9885397672956	10.00907105	-0.134691601098926	0.00058658002522428	0.00222547269147836
DYSF	3.52236334025157	5.65975061375	0.684194750509209	3.06698547849853e-07	2.9152883515013e-06
AC099778.2	0.257612913018868	0.153045779125	-0.751241654227928	0.000224419508027256	0.00098085626003356
RPL23P2	0.386029244402516	0.339244492	-0.186384753700585	0.359642940614231	0.430534520405897
SHPK	1.58028524465409	1.38383382	-0.191514286325932	0.00213282791614517	0.00655760967089779
WFDC5	20.8850466974843	17.05953014625	-0.291892456786051	0.431433134064083	0.497925861112133
TBC1D22A	8.56654727044025	8.39358185625	-0.0294272520099854	0.833162249458963	0.857186433902177
SUCLG2	9.99931086792453	10.95213264375	0.131311248788109	0.00530022241085319	0.0140331901506835
TMEM185B	18.0418203018868	13.82965338125	-0.383579906413636	3.93794293657981e-07	3.66245675127044e-06
MTRR	4.8305832754717	4.089119603125	-0.240407138757904	0.0185346142935636	0.0388254763045618
HAT1	8.45964596855346	7.5758784	-0.159184114254142	0.0308276845571585	0.0588884319707161
ZNF784	3.30689595345912	3.4491757875	0.0607740037333722	0.295582518831936	0.367666809266945
AP2A1	15.8977107798742	16.1691209375	0.0244222093704751	0.364118543746702	0.435005904728472
DHRS7	21.1097316918239	21.755059275	0.0434427058186282	0.332919232642331	0.404099950321284
LINC00654	0.111246817113208	0.1704737466125	0.615785518007566	6.09570893091767e-07	5.46754668896081e-06
SYS1-DBNDD2	0.106528810377358	0.1054245874375	-0.015032279629807	0.981595719301084	0.98448679334646
SSTR5	0.295037035786164	0.1837521194875	-0.683135175508832	0.149661991262123	0.212349360409196
TENT4B	2.57950511509434	2.37094292375	-0.121633374410685	0.0487120674317786	0.0852955551511793
IGHJ2	3.61600551132075	11.510530631875	1.67048556104951	1.67519662122031e-05	0.000104715752118155
AL391001.1	0.280480611257862	0.222886404125	-0.331592429161544	0.349228093731283	0.42032103300826
AL355803.1	0.365565846981132	0.445983555875	0.286859223868516	0.116790491791341	0.173589359496893
DDIT4L	2.32451834421384	2.86245131540625	0.300319344948179	0.0173575950641687	0.0368249780325295
JMY	2.86584069496855	2.769576991875	-0.0492927712133566	0.428949287679277	0.495766682973369
HCG15	0.383364714025157	0.2783948619375	-0.461584968359522	0.00326953683589867	0.00937165221235776
YIPF1	14.0463760377358	15.75351534375	0.165475833647513	0.000188472161273523	0.000845641389347915
IRX1	1.55522429171069	1.2367678794375	-0.330547902212811	0.985935867941215	0.98783737095921
FBXL6	8.75322385534591	8.04519309375	-0.12168741880956	0.0469349602240902	0.0829168633794112
CALML3-AS1	1.53465543786164	1.2004094294375	-0.354388220111671	0.00877621401791492	0.0212058152729651
UBE2D3	26.3660616352201	27.0797505625	0.0385323616771789	0.0509765020311522	0.088502138141741
FAM160A2	6.23798209433962	5.58735971875	-0.158912706411229	0.00176639923224231	0.0055867376727755
FBXW2	6.82671257232704	6.51741728125	-0.0668906435592151	0.71432525950216	0.752717333709931
RSPH9	0.223684830754717	0.225831772875	0.0137810540347116	0.770292119522271	0.802456528549124
UBE2D2	22.7398381132075	24.68674875	0.118514862150025	0.00068870378109367	0.00254914957876204
TRUB1	6.05447475157233	5.233031244375	-0.210354933390172	0.00175186554989176	0.00555343954326295
AC084754.1	0.184533458930818	0.13372865675	-0.464573770112667	0.00373546629619557	0.0105034623800023
DERL3	2.32035830540881	5.9174678500625	1.35063236190052	1.59587194208272e-11	2.79061931493924e-10
AC005000.1	0.620333471761006	0.569440093375	-0.123499896972345	0.0870286470977743	0.136602461601795
SMG1P3	0.184052913522013	0.1421018281625	-0.373195472286091	0.000279910312453516	0.00117981740819169
PDPN	39.9519897358491	46.0368199875	0.204520826418521	0.0197168408425783	0.0408609738153368
AC117394.2	0.47497119754717	0.3451921053125	-0.46044056060655	0.000152826099347962	0.000709654207737785
HMGN2P3	1.78427236534591	2.03825815125	0.19200092817807	0.213107099324338	0.282483698551212
KDELR1	86.4381604402516	81.2064095625	-0.0900747666063122	0.109152376744638	0.164261717523137
BRI3P1	0.245821543396226	0.2956112364375	0.266089751931887	0.495682692366705	0.556331736951413
PHC3	2.32783519748428	2.08231191125	-0.160802736818875	0.143633744695447	0.205357320605379
UBE2K	18.7155646226415	18.12785150625	-0.0460306244775035	0.325098801190929	0.396342423912815
C10orf82	0.20762224208805	0.04126446915625	-2.33098901837782	9.97850945517433e-06	6.63524729444788e-05
OSBPL2	5.77337834591195	4.954484475	-0.220680822724136	0.00076235591268464	0.00277779768447698
Z82243.1	0.730738375220126	0.45487769975	-0.683876264789846	2.55958297957457e-07	2.47171669818619e-06
AC092718.5	0.119975459622642	0.0879398105	-0.448151011161607	0.00540715828829013	0.0142541005535395
C17orf107	0.839305418238994	0.7497439025	-0.162798010309843	0.809554880446655	0.837069051218281
AL109955.1	0.101157043207547	0.1361879340625	0.429002116399642	0.00235492320271478	0.00711979117830123
HP	0.0747401146603774	0.1547874709125	1.05033401687454	0.017641282126076	0.0373003579593829
ATP8B4	0.112667308886792	0.2774629756875	1.30022630350141	1.6169040057153e-30	1.01566688514349e-28
LINC01224	0.131046042220126	0.099042089925	-0.40396012000337	0.158334410690551	0.222185577754742
RBMS1	7.8722056163522	6.80507990625	-0.210155801160473	0.000540980708823723	0.00207682665313854
RPL27A	95.2366018867925	96.2954885	0.0159520634567629	0.749951607882145	0.784847183317649
AC024075.2	1.94418319874214	1.685102576875	-0.206327754350184	0.0116185763577586	0.0266064850287983
U62317.1	9.12153313710692	12.615042591875	0.467796840804856	0.000138699562321917	0.000654230499311886
EMX1	0.272756329987421	0.16161673925625	-0.755036047051347	3.42580214384017e-05	0.000193467939127328
ACADL	0.105491837792453	0.06830399605	-0.627089488396864	0.128913445553524	0.187954449297303
TYW1	4.36686069308176	3.85991450625	-0.178027615131878	0.00633496336863475	0.0162432812397887
AL592293.1	0.148877076540881	0.202759699	0.4456492963646	0.0565282484214913	0.0963129900681307
BRWD1-AS2	0.351386894842767	0.2634902255	-0.415310942011504	0.00266184224628946	0.00786042090632316
AP005131.2	0.079887443081761	0.141007249	0.819728672125494	0.000107024700799659	0.000524715696519672
EHMT1	4.1986939672956	4.11636825	-0.0285685860363118	0.414221553978909	0.482030481654184
BEX1	0.537707601949685	0.11398289575	-2.23800451804053	0.248586169649269	0.319540235290881
ATMIN	11.9373387672956	10.90053938125	-0.131081723088814	0.00211554682417659	0.00650963282455099
SERPINB8	6.83692957044025	6.46256741875	-0.0812411377247297	0.973365217602613	0.977595926403121
BRAP	5.64416905660377	5.3765089	-0.0700915015412731	0.154228049029536	0.21755569997553
COL4A5	10.9183711861635	7.690497479375	-0.505608818866917	0.000217678462787931	0.000954186757613763
FOXM1	16.5750341823899	15.2872716875	-0.116680893047485	0.0718742007511524	0.117125198268816
NDUFS7	5.79637132075472	5.9484103	0.0373541445543237	0.29112068889807	0.363175819237196
ZCCHC7	5.02180444654088	5.35760385	0.0933820599946915	0.187939405781826	0.255670301810011
TRIM35	6.86257852830189	6.2510046875	-0.134662668568398	0.0331591236258844	0.0623661424010093
AC005014.2	0.137377354528302	0.131716382125	-0.0607094170699227	0.375347553578374	0.446114507069759
GALR2	0.792989620691824	0.19171277783125	-2.04835548571023	0.0118615243316752	0.02708932665935
MPP5	4.00329142767296	3.85370339	-0.0549411081988023	0.161008761189094	0.225335644580021
NMNAT1	1.89175062704403	1.866612623125	-0.0192993662435301	0.764728354008729	0.797730819116968
EPC1	1.65470570754717	1.7647730975	0.0929080496409873	0.0169614617884587	0.0361544007592778
IFIT2	7.52297696603774	16.16322908125	1.10333986950682	6.35089282342057e-17	1.55252934134248e-15
BZW1	18.6319491006289	17.5406248125	-0.0870784646994904	0.0881545679784844	0.138045999553238
PLEKHN1	5.31618303018868	4.74103688875	-0.165188157497757	0.0819980513890972	0.130254699849609
TAF11	19.8018850062893	17.68410596875	-0.163184487193063	0.0263367847726839	0.0516517118761033
ZNF26	0.472850674150943	0.376591711375	-0.328383406405412	0.000335961457018121	0.0013818630813142
PARP10	9.8809380836478	15.02193350625	0.60435059621953	4.41109587636218e-11	7.33670702315252e-10
PHOSPHO1	0.339892690433962	0.552766506	0.701590864263144	1.06091249582849e-07	1.10414539110086e-06
AC106047.1	0.611451370188679	0.3209689325625	-0.929804101409845	8.85940350089759e-05	0.000447012561729636
GPR141	0.117401985232704	0.451573239625	1.94350318987432	4.19489716690971e-29	2.36694633749179e-27
RHD	0.0887644631698113	0.09950887715	0.164843024116117	0.665079975390954	0.70885325638018
AC010487.2	0.169904652767296	0.124174383125	-0.452357780903537	0.0928075879008864	0.143973408020796
NAT9	5.89893547169811	4.7934415375	-0.299392790838093	1.20068201174897e-05	7.81268449481982e-05
HAS2	3.41737339075472	3.7503960446875	0.134155064507601	0.0145499641541224	0.0318968606541129
PPP2R3B	2.00427367672956	1.874618589375	-0.0964824228943685	0.302360698861663	0.374382569845935
PPP2R5D	18.7849928805031	18.23677065625	-0.0427302876514082	0.241108489767042	0.312056797117976
PTMAP2	3.03403957861635	3.819312119375	0.332072918316728	0.385014637251654	0.455234777598356
TM4SF19-AS1	1.19459058157233	0.8475969798125	-0.495065900226648	0.00218545076273395	0.00668762404298691
MIEF1	7.61752086163522	7.07138976875	-0.107327764361658	0.0533284329219513	0.0918704964067698
PCDHGB2	0.721952917924528	0.7692196771625	0.0914909132790931	0.149371468762947	0.211969206448501
CYSRT1	22.0659759277987	28.391168283125	0.363618660664388	0.0182937819594682	0.0384371409215499
AC092155.2	0.357721443584906	0.338551094	-0.0794630219618024	0.867413977998099	0.886321999644391
TMEM125	2.68741912679245	2.3458324825625	-0.196121346710852	0.292788538750049	0.364834405671082
AC011473.4	9.33738400106918	9.022113505425	-0.0495529788862417	0.706188122657763	0.745721857950198
FAM86EP	0.859556544025157	0.70417748	-0.287653457602481	0.00124259327858838	0.00416846448969935
TRAV8-4	0.123713608930818	0.603003844125	2.28516298871945	8.51178789213283e-30	5.11497842062843e-28
IK	21.8542413144654	25.3779093125	0.215659926903246	4.31510554601634e-08	4.86671694643679e-07
KRT24	6.32764429854088	13.2890178124812	1.07049407166327	0.0827771381099817	0.131277412428691
LINC00910	0.197235781761006	0.1780201368125	-0.147880862278728	0.109152376744638	0.164261717523137
DHCR24	124.188009371069	121.456141875	-0.0320904378815658	0.584409406966332	0.636125313437444
IGKV1D-13	1.41701882597484	5.7922790183125	2.03127217428669	1.3115151249261e-05	8.45450301388761e-05
IMPA2	35.1215839559748	25.3392429	-0.47098449128137	1.34921132027141e-05	8.67445900181122e-05
AC092614.1	0.319091760691824	0.2810632010625	-0.183076779642779	0.249992434553834	0.320965845370712
AC084824.1	0.808374708176101	0.78106681375	-0.049578220287975	0.258079935175669	0.329452912973347
AC087672.2	0.0864943185534591	0.1625006800625	0.909768479378078	7.43101525809021e-08	8.03088349588634e-07
CCDC7	0.139262524150943	0.141957398625	0.0276509645253977	0.451237459313745	0.515965778219723
ALG1L10P	0.252903183144654	0.1484901603125	-0.768217861342752	0.000193767031958898	0.000865397627777775
RAPGEF1	13.5200780440252	16.3839306875	0.2771780375828	6.11378960520638e-05	0.000322995798141143
AP000873.4	0.206551952767296	0.166651049375	-0.30967429777632	0.0857838767769137	0.135085595346414
CSNK1A1	22.1654424591195	24.1321759125	0.12264584271631	0.0761949504931893	0.122784889088651
PHF14	5.00137300628931	4.296502225	-0.219161564271004	1.13556715178434e-05	7.42633369815837e-05
ARAP3	2.72949661383648	2.797047249375	0.0352697175727263	0.403203907353788	0.471940411369295
DHFR2	1.87345502389937	1.527908699375	-0.294143005961178	8.86425219009463e-05	0.000447012561729636
ASB8	5.3988114	5.80830713125	0.105475922962059	0.0124460012904707	0.0281492525108409
SEMA6B	2.89448382389937	3.66197753625	0.339316847256583	0.000200644458874398	0.000892621807644296
IARS2	32.5191045534591	26.3715172875	-0.302306952715177	3.1645543130134e-08	3.64967315600654e-07
DMBT1	1.67871293735849	2.57802831656875	0.618912561903952	0.457823902255627	0.521720116322204
KCNG1	1.00589670310692	0.568101863625	-0.824260619667803	0.00251686793862903	0.00751344304656867
ANO7	0.217922328930818	0.182860821125	-0.253068023258371	0.00849894473627548	0.0206748361111802
GBA	11.3009565786164	11.6003393	0.0377221076670775	0.117018256113515	0.173808107680083
LDB2	0.858074889685535	1.287642306875	0.585556412447651	6.52606344205261e-06	4.55650688526047e-05
AP000866.2	0.108602307295597	0.1104387840625	0.0241921549191244	0.138065517999885	0.198728867044981
BCL2L2	15.1629654213836	13.0401569375	-0.217590696573029	0.000550818820718882	0.00211125460311088
WNT2B	1.30671531591195	0.6877604631875	-0.925966778270033	1.06091249582849e-07	1.10414539110086e-06
UTP20	3.6799233327044	3.18271822375	-0.209416273366521	0.00520173475298021	0.0138157733381699
AC124798.1	0.696591390628931	0.4674231660625	-0.575583404737208	0.0496921479502622	0.0866754665451644
LINC01419	0.338754959811321	0.1696274848875	-0.99787211958324	0.000926944945718623	0.003272779347595
TIGIT	0.460102038408805	2.0423247025	2.15018650060096	5.64779542568468e-44	5.48118546062698e-41
AC069218.1	0.337808737861635	0.2870559539375	-0.234874666392452	0.00114355743240687	0.00389138319828495
ZNF300P1	0.15991890791195	0.1834749828375	0.198242837220707	0.525824755090109	0.583997755092576
ADPRH	1.39786656163522	2.093651558125	0.582794707990748	8.2807935546999e-12	1.48549170884219e-10
CARD9	0.391961748301887	0.797574441875	1.02490631153705	2.56516982929729e-16	6.04246922168209e-15
RPS4XP1	0.126629878050314	0.1180459258125	-0.101269595901351	0.336204735386941	0.40724749836873
JMJD7	0.226371400754717	0.1679270865625	-0.430856747791984	0.00204767923478542	0.00633097077732262
LYVE1	0.87915032672956	1.408052304	0.679519146484538	0.00032822980120603	0.00135379099902445
SCARNA12	0.444147536981132	0.35774310475	-0.312115030523154	0.00598799208525858	0.0155279794756004
RPL35P5	2.2968228163522	3.769558673125	0.714756060359438	0.927928833839706	0.939154169612509
FUNDC2	4.59151859748428	4.8048954125	0.0655336393064827	0.241108489767042	0.312056797117976
ZNF43	0.225438479811321	0.3630481169375	0.687426981556925	9.99053818811494e-08	1.043683241288e-06
RPS26P39	0.108461754842767	0.1364924104375	0.331634315803049	0.536361493614299	0.593172844342405
PIK3CB	5.14598567295597	4.76045186125	-0.112348920049199	0.0418055206665709	0.0753291084420851
EIF4E3	1.09333123213836	1.913457155625	0.807451056353285	4.39316418655285e-18	1.15076001161931e-16
OGN	0.718138564987421	1.00148467225625	0.479806196509829	0.00056569802958976	0.0021596349570805
AC022417.1	0.176913283522013	0.1858755269375	0.0712944554160475	0.449779981601579	0.514723793164695
HLA-DPA1	15.2321602201258	64.12892271875	2.07385461311946	1.04644958555053e-36	1.29373162137171e-34
AC005244.1	0.232528199308176	0.1796988935	-0.371824160816219	0.00916906264384865	0.021939288204771
TRMT112P6	0.42550497918239	0.3686504495	-0.206922498100232	0.0191464262751474	0.0398969058985727
SYNE2	5.73804644716981	5.755643775625	0.00441765835689667	0.676644830634713	0.71910187854829
HDGFP1	1.51872092289308	1.7349309975	0.192021496940655	0.0978571546633746	0.150400457044588
KRT8P39	0.123531233465409	0.0914728552	-0.43346026830519	0.00240303003967258	0.00723817707480521
SHLD2	4.40608064842767	4.694518910625	0.0914814173634007	0.0161928533639819	0.0347834532752201
PRELID2	0.654733859748428	0.5399456261875	-0.278094458482655	0.0978362220172835	0.150380192378482
DAPL1	17.2992809134591	8.92397027925	-0.954954456099163	0.00738577672790016	0.0184360836222139
IGHG1	174.124994893711	720.140217286875	2.04815452810453	3.53536522670442e-11	5.92585829450197e-10
DLG3	4.25728169056604	4.107032183125	-0.0518362992771708	0.431788697328834	0.498158500662902
BET1	3.21918960314465	2.589744953125	-0.313887527461501	2.56840660660861e-05	0.00015097750525219
PKP2	5.06790771389937	4.72457885875	-0.101204517800072	0.546638893631393	0.602137275148138
TRBV20-1	0.579096300251572	2.7623716794375	2.2540322636551	1.42370573251023e-35	1.51006165399036e-33
IQCA1	1.03498917613836	0.7302890945	-0.503076088278222	0.430367633280074	0.496953838862585
RBAK	3.36049527987421	2.84711458625	-0.239173319797013	0.00103839858257679	0.00358699350201379
DSG2	29.5878164591195	21.77771020625	-0.4421509600938	0.000227237220932375	0.000990495050145385
SIGLEC6	0.0607920701509434	0.16661967528125	1.4546037185856	9.16155821586993e-12	1.63894787990816e-10
MMAB	4.62375483647799	4.148597025	-0.156441376943626	0.00615077884891724	0.0158547964750974
TMEM167A	15.5592345283019	14.81882066875	-0.0703404477061311	0.54180289780192	0.597964078372393
CCDC191	0.85357478	0.77930131	-0.131336308948287	0.0612693784197669	0.102741998715134
HIVEP1	3.5425253754717	3.699903586875	0.0627094897270524	0.843598694468298	0.866087520344317
PYGO2	15.2207506540881	13.31388215	-0.193108207981145	0.00420634312794257	0.0115775836802844
DAPK1	2.02699412735849	2.563558615625	0.338805976243608	3.42799122737045e-09	4.60465811233636e-08
LDLRAD4	0.659571004528302	1.0057402671875	0.608657893882029	4.874808597701e-09	6.393245600093e-08
AC097523.1	0.187610129937107	0.162918317	-0.203588911707658	0.067938617178178	0.11192483743669
GSS	43.2602965408805	39.884266	-0.117223826838609	0.000115541583642208	0.000561086349385854
MAP3K12	0.624875935220126	0.710256878125	0.184771116417019	0.0146481642746093	0.0320686745511128
CASP10	2.18061868867925	3.197461768125	0.552189592122071	1.96036757617989e-07	1.94037402619335e-06
FAIM	2.88945987987421	2.595332103125	-0.154880678129122	0.00837824815345161	0.0204504271451831
AC097534.1	0.137352219559748	0.1874284760625	0.448459934717193	0.188455806754448	0.256175307031573
MARC2	1.44197674496855	1.3998218309375	-0.0428046852523115	0.900962152778536	0.91553716483071
TUBGCP5	2.97195975660377	2.54801681125	-0.222039784224308	0.000613434429438011	0.00230617127162343
AC234775.3	0.175878823333333	0.1631351834375	-0.108513823471667	0.27420562204728	0.346212913805874
HADH	12.6592013647799	12.57150635	-0.0100288643377056	0.884643109333952	0.90169210482445
VWA5A	2.61060967987421	2.898776925625	0.15105754348529	0.0179376704465329	0.0377952869482418
AC104170.1	0.150907874402516	0.1526091255	0.0161731450062708	0.594094961986915	0.644823755083936
UBQLN4	15.2165022578616	12.88370584375	-0.240089144671713	0.000163774115328447	0.000750969898068783
SNRPGP15	1.04739457578616	0.7133884600625	-0.554045254799995	5.04991367047706e-05	0.000272956904327373
PPDPFL	0.355669617176101	0.23894470728125	-0.573860926787624	0.65905435905766	0.703102402402395
NAP1L4P1	0.270755910251572	0.21645743675	-0.322909462791034	0.0184136374517313	0.0386350553071592
TRIM37	5.05853475597484	4.386709135	-0.205580507329512	0.000779306158050662	0.00282893819483137
WSCD1	0.130168456377358	0.306308782125	1.23460684711552	6.45179213618274e-06	4.51114140357734e-05
AC139795.1	0.145651950383648	0.16869710521875	0.211910197388642	0.227179742323465	0.297494364149951
BIN2	0.657495973773585	2.333303324375	1.82731990164975	1.15104669591954e-42	6.77024738418129e-40
CERK	9.8980207672956	8.03880896875	-0.300158301859873	0.00516280488659318	0.0137330468478517
REXO1	7.18921476100629	6.37661019375	-0.173044510478836	0.00114112914209371	0.00388448204981391
CDH16	3.09669177493711	1.31857178595	-1.23175167660857	0.00792469931198934	0.0195548453655877
TRRAP	5.74020818176101	5.274480371875	-0.122074090233481	0.256041363254265	0.32736729206016
RPS4X	347.488216352201	329.8561805625	-0.0751269183874363	0.566194034876886	0.620053386197267
ABHD14B	9.81371762893082	11.0487921875	0.171017001919548	0.0252075685761515	0.0498196625662459
FBXW9	6.4323458490566	5.74813374375	-0.162251348383408	0.00785387469584086	0.019414634213738
PROK2	0.163706311603774	0.43480767585	1.4092674639449	0.100985341433842	0.154340588758336
LINC01220	0.31952014572327	0.2484063133125	-0.363205055360926	0.0347959051547733	0.0647482043000815
FAHD2CP	0.857236895031447	0.782592203125	-0.131433207289587	0.426120764369709	0.493084776226067
B3GALT6	9.93055526415094	9.79485919375	-0.0198496347463446	0.563731387125519	0.617844507290024
AC126615.1	0.189314735157233	0.1892793645625	-0.000269570929924079	0.237228453734316	0.308066833401928
RETREG2	16.2055817044025	15.2635748875	-0.0863979116880036	0.171789044935273	0.237647021751383
ZNF589	1.72602323522013	1.681576830625	-0.0376371892118611	0.715231402809307	0.753590355473274
ACACB	0.412350673522013	0.550583813125	0.417090432048766	0.000713537024003726	0.00262803674305737
SRGAP2B	0.209254529811321	0.224752667825	0.103079387026518	0.296705093420426	0.368791359073416
CHEK2	4.14447023710692	3.02697881875	-0.453309122451584	8.38570901068934e-05	0.000426313808008067
THEM6	10.460130490566	9.08135731875	-0.203921002400886	0.015610591670652	0.0338133672946496
MRPL18	38.4530921698113	35.8539971875	-0.100965648902016	0.0822117582406365	0.130487384696276
EIF4HP2	0.425186792767296	0.28325426475	-0.585999106496653	0.0171846029108113	0.0365425607431174
SLC35A2	14.2258008553459	12.56162526875	-0.179486735307798	0.00989804142916733	0.0233184833280905
XRCC6	123.108133899371	113.4570195625	-0.117780214514171	0.114348310600002	0.170455472601646
NUMBL	5.29326988050314	3.96382649375	-0.417265398846583	2.44626910136049e-06	1.91614540990343e-05
PLA2G4B	0.282025121352201	0.156443410075	-0.850182787557816	0.0012190504120641	0.00410295968409297
LINC00911	0.469718499245283	0.3396779201875	-0.467628970449625	0.405916109906532	0.474429733010679
FO393411.1	1.34643359622642	1.157454099375	-0.218188098046654	9.04457782124552e-05	0.000455042134552555
GUCA1A	0.0995774544025157	0.13147495713125	0.400896986473164	0.00194943744968479	0.00607236319253847
SMAD1	3.95373661710692	4.218385171875	0.0934740631822175	0.0985767521622096	0.151266879553205
HIST2H4A	0.13092969027673	0.11753678225	-0.155679979197291	0.385345312758146	0.455598009419237
RASSF6	0.95950298509434	1.105924452125	0.204893635716543	0.0300824757818608	0.0577091179013558
ZMYM5	2.56262200503145	2.326106374375	-0.139703618461478	0.4240065309389	0.491165359603966
ZNF561-AS1	0.847454408616352	0.78958445	-0.102042178398333	0.65546401950523	0.700118678108987
KCNJ8	1.80121409811321	2.590645600625	0.524341994040766	9.4377135869641e-06	6.31458189324278e-05
TGM3	83.8911401527673	106.739342652475	0.347501672707136	0.597825843118954	0.648003552517948
ZFP69B	0.886240901867924	0.673521394875	-0.395975137122915	0.000478737135602007	0.00187495718362287
RSRC1	6.17434525534591	4.9990696875	-0.304626518968846	8.28842872925887e-06	5.62708645102884e-05
CYP20A1	1.67461574779874	1.534690141875	-0.125882696224034	0.550685154592595	0.60587228492474
HMGXB4	5.17449192389937	4.506123439375	-0.199530378500665	0.0038353377555256	0.0107267875842582
VPS35L	3.8189107081761	3.718785671875	-0.0383295857917672	0.509338969313835	0.568862960721649
AC006480.2	0.120975704968553	0.10493787169375	-0.205181911087896	0.0855775617499812	0.134811924824181
SF3B6	58.3100250314465	52.327566875	-0.156172763945323	0.00419025671121412	0.0115447668934941
RSBN1	2.3866152490566	2.396090158125	0.00571618824274078	0.491583899837508	0.55265818105103
AC025857.2	4.2684209345912	3.533750845625	-0.272502132696768	0.0565522487277942	0.0963129900681307
YWHAEP5	0.29695091081761	0.23097399925	-0.362494001157283	0.000609309746070394	0.00229511006621897
SPRY1	4.23518010566038	5.26810821	0.314861656647577	0.0112234633303596	0.0258419244652764
SYPL1	68.8235291194969	60.2407644375	-0.192161794706715	0.0173576364770537	0.0368249780325295
ZFP1	2.37381382893082	2.208223668125	-0.104320484953822	0.105444655006338	0.159822017310091
HIST1H2BD	20.8232339616352	16.41961521875	-0.34277382538853	0.0440518613113818	0.0786828589356695
PIGO	5.67653947798742	6.35778939375	0.163513522493207	0.0192738350234567	0.0401185134375651
TMEM67	1.01894108232704	0.763235000625	-0.416871396299433	1.98136733545177e-05	0.000121014285654874
HIVEP3	1.27988145672956	1.83087613375	0.51652399695777	2.10631152789458e-07	2.07425199170136e-06
RETSAT	13.7356535345912	13.97907313125	0.0253431527458186	0.864552389808967	0.883859785430952
ACOX2	0.26961235163522	0.3478915809375	0.367751174198689	1.83581315463134e-05	0.000113517468402021
SOS1-IT1	0.546196368427673	0.52371422975	-0.0606399173457522	0.210884279021057	0.280206999986221
UBE2C	44.4792021383648	42.3856323625	-0.0695555982333165	0.0369384732570307	0.0679984603489156
VPS25	24.282091572327	22.148822875	-0.13266266841663	0.00117573662575195	0.00398620924119569
AP001000.1	9.7561490709434	8.790177125	-0.150419565789287	0.0599366539505529	0.100934448479978
PIK3R2	0.319253705031447	0.279199096625	-0.193409089338454	0.00471575770423909	0.0127234997274508
OGFRP1	0.853026343710692	0.689429416125	-0.307187440481762	0.00793917522358687	0.0195756340307191
RNU7-49P	0.511805966666667	0.372839455625	-0.457042425659799	0.00820558939288111	0.0201048333900306
AC126773.1	0.267105764968553	0.18245784375	-0.549847941306011	0.972807530384661	0.977086373338487
TARSL2	2.92580006603774	2.6971768	-0.117381093202075	0.519521005608256	0.57803970873352
TRIM31	0.264474033773585	0.3564734486375	0.430668539217717	0.301223878356768	0.373260691962772
XRCC4	3.78919587484277	3.88099006875	0.0345330223608475	0.166147459387351	0.231226943909693
ZNF658	0.501050131698113	0.5372904524375	0.100747244839163	0.12031558777143	0.177726450429487
AC126768.1	0.348115897295597	0.2478456609375	-0.490125697050479	0.0202222890498003	0.0417524338322119
KALRN	0.528370230503145	0.577579497375	0.128470346691735	0.197476344559856	0.265738758174349
HSPA2	22.3620752628931	19.40965477	-0.20427962274225	0.165405899328955	0.230327032496952
FAM92A	2.1540095245283	1.894842859375	-0.184946419495048	0.154579431212813	0.217956324265633
ASB14	0.222476042515723	0.2456408606875	0.142900576339251	0.0265016175874092	0.0519225191653995
AFF4	8.573796	9.26934415625	0.112533175025302	0.0985767521622096	0.151266879553205
SNORD73B	0.276620075471698	0.135291545625	-1.03183417462876	1.12931870093085e-05	7.39045043326628e-05
SHC1	48.7945752201258	42.42015425	-0.201970896943512	0.0354272423802803	0.0657339427015812
POP7	38.3753852830189	32.90678825	-0.221796010777458	0.000277286623169482	0.00117155710834124
COX14	20.7745968050314	22.86810844375	0.138516559529718	0.151785348139382	0.214765534872824
RPS15AP24	0.18030118163522	0.157154279125	-0.198227296204889	0.115798574431665	0.17233939040934
ZNF579	2.50508887106918	2.243191879375	-0.159308753945872	0.295582518831936	0.367666809266945
C1RL-AS1	0.682205311069182	0.6408129808125	-0.0903026141794081	0.449052307429884	0.514072856810029
PRCP	5.86229220754717	6.28657473125	0.100809290889634	0.0173005478234788	0.0367319660089393
AC006058.3	0.240587461257862	0.0811574384375	-1.56776621994825	0.000193752241910679	0.000865397627777775
AL512770.1	0.167919457610063	0.14703013476875	-0.191657536793114	0.0861362920999718	0.135464708285566
TACC1	4.29673543647799	4.7364771925	0.140573488933699	0.00540039123886065	0.0142381953200605
XXYLT1-AS2	0.129375093144654	0.2724588508125	1.07447845626141	2.91053528455441e-17	7.28008890118571e-16
CCNC	11.0148219119497	9.54954558125	-0.205942180976857	0.00843840345384414	0.0205636423150175
SYVN1	12.683775836478	12.30661646875	-0.043550118059807	0.669555071942595	0.71285524361833
SKP1P1	0.673652428176101	0.5665355611875	-0.249837906813614	0.0174723095792707	0.0370075871817595
NOX4	0.817527583773585	1.033985307	0.338876371237377	0.00152102844082682	0.00493368349539582
LRIF1	4.8001138272956	3.727827965	-0.364733334725929	0.00012081284227542	0.000582747830160512
AP006545.1	0.157724249119497	0.1228905779375	-0.36003017451436	0.0757903496745127	0.122290417886172
ALDH1L2	2.19998777289308	1.95707954375	-0.168793111344263	0.382363244436592	0.452789370661598
AC090673.2	0.153236364339623	0.085976204375	-0.833749376519475	0.0185689207679866	0.038888946062432
KIAA0319L	6.36409079874214	6.286732975	-0.0176439323980904	0.793598902784183	0.822542569714369
MFF	7.90085862264151	7.192995825	-0.135416679386751	0.0772059209337946	0.124084369075512
AC026471.1	1.69011333836478	1.463904705625	-0.207298353369951	0.0197168408425783	0.0408609738153368
PITHD1	25.3327298113208	23.531774	-0.10639246202373	0.0202339983145669	0.0417544022204703
ZBTB2	6.11932042264151	6.088511375	-0.007281908097863	0.897118348377728	0.912347644452043
CLASP1	7.00134927672956	5.94697771875	-0.235476309788722	0.0142588377683429	0.0314111952200131
TVP23B	4.63590071320755	4.360124535	-0.0884803263487397	0.07884618595469	0.126239748361011
RPL37P6	1.22099234289308	1.168854718125	-0.0629585305303098	0.0476118999967529	0.0838228552323786
INPP5F	3.795136	3.69927319375	-0.0369097376679828	0.364118543746702	0.435005904728472
POLA1	3.57427662641509	3.51479483875	-0.0242108136282879	0.638889175885434	0.685129221211949
KLHL26	2.09490946163522	1.749167665625	-0.260219309759919	0.00608296252397026	0.0157259326838389
PTCRA	0.063352773735849	0.291842684875	2.20371121658813	3.39538272054375e-28	1.73890181017821e-26
VDAC1P8	0.19275755408805	0.1776889824375	-0.117433169682683	0.211327496127717	0.28066142318433
CCNYL1	6.82930844465409	6.19185675625	-0.141367398227018	0.72340461922746	0.760838995351124
MYH16	0.207210751622642	0.19269565515625	-0.104774820083927	0.0571843430641594	0.097167827967726
CLDN23	1.30633396308176	1.95818392625	0.583992511551955	1.75566093486887e-09	2.43932560814637e-08
UBE2I	11.2057710440252	10.6261436375	-0.0766238013844358	0.027169891798363	0.0530604285950524
AC103974.1	0.276678878238994	0.198313325625	-0.480430889880409	0.0896070704549743	0.139959220852261
FANK1	0.84068066918239	0.85345702875	0.0217606161139717	0.873152761370692	0.891525255034462
PPIAP53	0.386793282893082	0.3736427198125	-0.0499033283949211	0.582740298973402	0.634951558817058
GIMAP1	0.369308653018868	1.264786235	1.77599460081167	3.82960200781712e-40	8.95573192430486e-38
RAP2B	29.4152003522013	24.5824535375	-0.258932946632668	0.000610698385146955	0.00229855645834834
TPT1P4	0.640764351320755	0.698080835625	0.123600219586733	0.0434178842421717	0.0777651686943391
SLC46A3	1.32611906503145	1.73968243875	0.391613667850003	9.65253422429972e-06	6.4449841518286e-05
ALOX12P2	0.667892009874214	0.3698909426875	-0.852514880645968	6.71897955887688e-08	7.33082592680159e-07
AC112484.4	0.24541916490566	0.15660391225	-0.64812765995905	0.0203995932085603	0.0420335567068106
KRT23	14.429216048805	12.026403675125	-0.262787629563923	0.342709687283449	0.41383569927658
GVINP1	0.109745352685535	0.51625117275	2.23391330566289	4.64621985675426e-33	3.68094397631021e-31
FAM124A	0.207163280314465	0.3231675719375	0.641514130925803	2.03917973317404e-09	2.813111486916e-08
AC080129.2	0.151333843522013	0.10275860675	-0.558475425792063	0.00120043255328155	0.00405643418105898
AC096536.1	0.169426495597484	0.1104399740625	-0.617397052558963	0.00100388528117533	0.00348825873748893
PIGH	4.41582590566038	3.5958600625	-0.296346417234084	2.05206568505384e-07	2.024941278439e-06
SAMD11	0.39287211572327	0.7060890207625	0.84579030844959	0.032267726487344	0.061038550932594
ESCO1	4.33036880125786	3.501561219375	-0.306491588119606	9.31418583114173e-07	8.0853464661208e-06
ENAH	14.7956231761006	14.2727202	-0.0519101421589854	0.606281524520929	0.655667728490708
AL590369.1	0.121577039685535	0.1043235598125	-0.220805791403213	0.324641641948816	0.395959172441028
AL121769.1	0.112715508993711	0.102086180625	-0.142898453306434	0.0482984513571946	0.0847931386435553
GLT8D2	3.01502165616352	3.678407781875	0.286913058584686	0.00893372020377178	0.0215060782779623
TMSB10P1	1.81866545283019	2.416184209375	0.409850268882309	0.145975790950198	0.208153895498098
APOC1	8.74758859937107	32.054532934375	1.87357111051363	2.80392661463278e-18	7.47585378983822e-17
CCL19	5.2261423108805	26.6708873625	2.35144750961899	5.98104147031957e-18	1.55410997240834e-16
RPAP1	4.9511629245283	4.10626409375	-0.269941006716758	3.63530699161397e-06	2.70246299146791e-05
GPC1	71.7281100628931	49.216718125	-0.543390159197585	2.27749314363173e-07	2.22141416672824e-06
ZNF154	0.144465438264151	0.1798130866875	0.315773637746466	9.60657107609226e-05	0.000478356964050669
CTSL	42.0663352113208	64.67106125	0.620454148125084	4.94541180543028e-11	8.16245264824845e-10
RAET1L	11.2969600136478	8.4607311486875	-0.41708035207115	0.0166833597216119	0.0356673655905372
WEE2-AS1	0.163895675968553	0.1691608220625	0.0456176839261055	0.0755935688302835	0.122008246382488
AL583785.1	0.293882184968553	0.413051311625	0.491083106717094	0.000294896471870963	0.00123307637204123
INTS9	3.63516790566038	3.40178705	-0.0957291707671861	0.347673234467479	0.41873526191448
ENPP2	1.06534855081761	2.99374198	1.49062437077752	2.29574573734505e-24	9.02032889916345e-23
CSNK2A1	19.2983865660377	16.45165283125	-0.230247703590144	8.72124302074526e-06	5.88797659244054e-05
COX7CP1	0.356850851320755	0.335257565	-0.0900513277153441	0.242485449429542	0.313525351280803
SERPINF1	28.0152834213836	46.8511681	0.741870929899335	2.67461030458084e-06	2.06994362088972e-05
KLC2	9.29153483647799	8.61460814375	-0.10913175661765	0.0326613358141469	0.0616449366153823
C4orf3	44.8570572327044	41.2900595	-0.119540480616653	0.148688161767438	0.211183756761742
LINC01186	0.461705703710692	0.327230082125	-0.496668174192342	0.156131106924202	0.219729175275432
AL671277.1	7.9852806654088	13.82704248375	0.792077584950294	0.000729477628803839	0.00267709600587682
LINC01508	0.298353599955975	0.14227176283125	-1.06837383105777	0.00558014867561402	0.0146168266928027
IGFLR1	0.410128350628931	0.9717374644375	1.24449111650768	1.70068423789315e-24	6.73679205255225e-23
STRA8	1.32362814018868	0.207960524125	-2.67011626713911	0.00650383261030964	0.0166148185004093
CYSTM1	9.2101473509434	9.9008851125	0.104333266179991	0.24502927178895	0.315909542704983
AC121493.1	0.110240478742138	0.091541670375	-0.268153536000156	0.103257593152965	0.157169846541644
SNORD101	1.80300930062893	1.112067805625	-0.697162083217771	1.27650275469862e-05	8.25622074931697e-05
DHX32	12.4734901949686	11.70044305625	-0.0923020398984957	0.0144523449373303	0.031736623513246
ZNF702P	0.214403731515723	0.33660854054375	0.650741766768302	4.30417520918004e-11	7.16501207634516e-10
RSPH4A	0.0762906002641509	0.08671049934375	0.184701378699955	0.186315287210718	0.253853398999614
SNRPB2	19.6695160251572	18.5078245375	-0.0878261333893038	0.246511036169988	0.317440404170336
LINC01133	9.60544427553459	3.95200915125	-1.28126605602191	1.12647075589264e-07	1.16674479038827e-06
BCDIN3D-AS1	0.110755359245283	0.08917828109375	-0.31261221262349	0.0703536542622385	0.115169471976895
AC023024.2	0.312798838446541	0.25854340345	-0.274828659363726	0.189573123865069	0.257304910171079
PRLR	0.216486465735849	0.35707473704375	0.721949233581902	3.389645379333e-05	0.000191875523450184
PAAF1	2.30852599245283	2.065663624375	-0.160366633455274	0.285607401654392	0.35765417200721
GPR4	1.68218693773585	2.249981933125	0.419575378925543	6.53549780209324e-05	0.000341832423440123
UCP3	0.485763780377359	0.67117424426875	0.466432431216815	0.00058658002522428	0.00222547269147836
SUCLG2-AS1	0.0894617173522013	0.109277177225	0.2886497640661	0.00178839014959762	0.0056434715114576
EXOC4	7.68844740880503	7.22388521875	-0.089917322533867	0.155637226867862	0.219161242999507
NINL	2.34533765767296	1.756238193375	-0.417307115544987	0.00157923902522258	0.00508510774379069
C1orf159	2.03596559308176	1.983902890625	-0.0373717712378531	0.0930122955482242	0.144210292882102
AL118508.1	1.18010140933333	0.64625635720625	-0.868732367272611	0.100572763606866	0.153807874958296
CA9	26.3790005853459	19.3282491275625	-0.448678951373831	0.0352157191981494	0.0654039909708238
ATP6V1E1	40.0903763522013	39.019280125	-0.0390687993837195	0.925999521891223	0.937397033478077
KCTD15	10.770255427673	8.949715906875	-0.267138672904924	6.30511825766789e-05	0.000331569616313557
RN7SL368P	0.198745466855346	0.2390165080625	0.266188309081795	0.656561611474754	0.70094389080496
GHRLOS	0.174669424025157	0.190652395875	0.126317575292529	0.422600456742698	0.489887414320101
RRM1	31.1067100754717	30.32772013125	-0.0365887715786446	0.424710592839774	0.491775494065502
TNNI2	37.4806439184906	58.4209846075	0.640340934315495	0.193287208155846	0.261278968612367
PRSS3	12.0008368680503	8.3473255014375	-0.52374907987118	0.0785364674901851	0.125847670600553
WIPF2	9.18054678616352	8.2438789375	-0.155256763125781	0.0151479793908168	0.0329658347321173
CACNB4	0.065671450245283	0.0663447201375	0.0147153421138224	0.25350847715024	0.324599779463581
HIST2H2BD	0.226758352327044	0.14522922925	-0.64282384790163	0.000347543240655644	0.00142286739108333
AC092142.1	0.461670330628931	0.304157251	-0.602045622218524	0.0697888500810381	0.114430618373936
AC022167.2	0.591122949056604	0.4665174388125	-0.341527219924339	0.00189448513229262	0.00592809228079957
CTNND1	56.6992578238994	52.52945171875	-0.110203324548545	0.0815719894016101	0.129737161118097
PTPN2	6.46041565408805	5.40067443125	-0.25848740792755	0.000553304256959745	0.00211994386648019
GPRC5D-AS1	1.7828393027673	1.42334131875	-0.324895007541754	0.000723062098655516	0.00265757154609043
LAMP1	89.9692135849057	66.829884375	-0.428938034352554	0.179139328813411	0.245922227333497
PAICS	21.804694490566	17.986658675	-0.277711570145368	6.87846790716937e-05	0.000358804251755328
TYW1B	0.90316486918239	0.7717418758125	-0.22687097947643	0.441091652250335	0.506483020005857
UGT8	1.7705939633522	0.90250863534375	-0.972220766789826	0.01550592685582	0.0336221619421439
SLC49A3	1.03258352886792	1.62616801375	0.655217832234923	2.98739212266064e-13	5.92896534773446e-12
CLTB	129.09358427673	145.088686	0.168517719558275	0.0103596548033207	0.0242149445727908
LTB4R2	4.47761731006289	4.37523389	-0.0333710880006302	0.587750361361298	0.639152586364659
APBB3	1.55289505849057	1.648440381875	0.0861413722871281	0.28615553289472	0.358248122644899
METTL26	20.2294157295597	19.2067207375	-0.0748434309991071	0.00401695356224384	0.0111543731964453
HEPHL1	25.2564149610692	25.789767915625	0.0301489209134802	0.207800575254952	0.276791735224994
HMGB2	34.8835670754717	41.2961748875	0.243460583539314	0.296143450150656	0.368211156711564
TPR	10.5042081823899	9.86054809375	-0.0912276688856108	0.31739889111096	0.389277927237693
RNU6-5P	0.115536934150943	0.17182457125	0.572582242013317	0.0918931316307395	0.142828770415811
PLA2G4F	4.33287037334591	3.864342800875	-0.165099996620617	0.297830516109855	0.369811304867726
AL161729.1	0.184771137484277	0.1350386585	-0.452366938299372	0.00144950980869399	0.00473573226506486
GEN1	1.6462575	1.4870836175	-0.146704241871747	0.0465326966291813	0.0823411105453924
OGFOD3	4.9649089245283	5.06279025625	0.0281654633741186	0.513242730923504	0.572564021336009
UBAC2-AS1	0.806219443396226	0.65168752875	-0.306992190158272	0.000296147389886178	0.00123777365152685
EFHD2	65.9210747798742	77.79117525	0.238866738488628	0.00242751704956746	0.00729495369749255
ZRANB2	9.43872841509434	8.87903638125	-0.0881893997653442	0.303500370011751	0.375362697969166
SNORA5C	1.63458781257862	1.172000774375	-0.479953359998944	0.000247536945756049	0.0010656275569885
TNFRSF19	2.48709681477987	2.546563385625	0.0340889591198983	0.0376027571571424	0.069051042234639
TELO2	11.5316166603774	10.62693245	-0.117869572599824	0.0453432784738851	0.0806038130944326
PPA2	9.97748272327044	9.35719478125	-0.09259979043224	0.26634662581419	0.337960907828556
AL121601.1	0.289605807672956	0.201699434125	-0.521883497685669	0.000831123556767108	0.00298798078104271
ZNF408	5.64329143396226	5.7405927625	0.0246628585333366	0.353941620055342	0.424835003727301
ZNF614	1.3111354545912	1.06245399625	-0.303416364793135	0.283421977089375	0.355421926302156
ZBTB42	3.44733979496855	2.843924675625	-0.277600254117663	0.00825908707409029	0.0201951222106441
JPH1	2.5455285708805	2.1369387798375	-0.25241968093448	0.0216482223459023	0.0440545183197697
ENO3	5.18478241993711	8.134928199625	0.64984616503641	0.175628974810058	0.24190735176435
AP005329.2	0.549160960125786	0.352193711	-0.640859920185262	9.53369683670244e-08	9.99724773638003e-07
AL031846.1	0.130431828553459	0.4101930588125	1.65300711371352	9.2474012590666e-25	3.70851360410088e-23
GYS2	0.0487847221132076	0.130812533175	1.42299945680412	0.111755256829637	0.167374192520313
TEDC2	3.00680381194969	2.8957200725	-0.054308593252862	0.0354272423802803	0.0657339427015812
KCNC4	0.494179810628931	0.575781659375	0.220485763264967	0.169892803030538	0.23559472078465
NES	13.646401609434	17.138773033125	0.328743250320415	0.11268686723052	0.168431548817526
HIST3H2A	11.8932307335849	9.00878224	-0.400736660471788	0.0319751932459301	0.0605973931755032
MROH6	7.26369924591195	7.561364873125	0.0579422043761122	0.312720404953546	0.384560508118875
ITPR2	2.67452618867925	3.76854425125	0.494724002812212	2.42081543130988e-05	0.000143606441081066
SRPRB	23.2909804716981	18.79534745	-0.309395788193852	4.64666687605154e-05	0.000253276619107443
AC008083.1	0.466790947232704	0.3607694678125	-0.371699334825163	0.0999438780010516	0.152953612867651
AC147651.2	0.42776690672956	0.143049716	-1.5803082423613	0.00155986437441313	0.00503190418935663
CCDC71	9.87989909433962	11.38275473125	0.204281532932772	0.000355218210940964	0.00145000746043409
UQCR10	67.2868369811321	64.8643106875	-0.0528994003830565	0.382363244436592	0.452789370661598
HAGLR	1.36861132842767	1.006085355625	-0.443960086533642	0.383687538741602	0.453969834012465
AC007998.2	0.0955693581761006	0.1076082744375	0.171168981951253	0.110890898559488	0.166323494400716
PIR	11.4057699150943	6.322257186875	-0.851252205291823	3.33428242972528e-07	3.14319679266477e-06
EIF2S3	50.7175042767296	47.17238125	-0.104541325031847	0.487007395386504	0.548434297078907
MT1E	64.2628610044025	74.9792910125	0.22250697237462	0.151438809350539	0.214353335484136
SNX10	4.27238518742138	5.74571135875	0.427443796921524	4.09154118462618e-07	3.79440106992805e-06
ATP5PDP4	0.418795745220126	0.3473708161875	-0.269770231812669	0.0230372541880383	0.0462412723670965
ADGRD2	0.139622238735849	0.11974133033125	-0.221607545429091	0.0439880943873711	0.0786123664541822
DCUN1D1	6.51212880503145	4.80746053375	-0.437854221325899	2.60992149024166e-07	2.51532155539179e-06
LAMC1	31.1779286226415	29.56883684375	-0.0764475895158618	0.569485574099687	0.622955083029471
NR1D2	5.75101229937107	6.636112553125	0.206522432479022	0.0166282222557483	0.0355651563618815
SDC3	7.96993897484277	9.646847875	0.275488938501998	5.7772129847167e-05	0.000306716914752055
EGFR	45.6588651572327	33.14774239375	-0.461984386597463	0.000130105272807467	0.000620477480391384
AC008894.3	0.226809497924528	0.1821081856875	-0.316685283844037	0.00484238295628464	0.0130090869455342
TRAF6	2.53561719937107	2.691979350625	0.0863303844056154	0.941445250989757	0.950437757602551
PAIP2B	1.2458973327044	1.108394618875	-0.16871357715237	0.362196562942231	0.433056257651146
H2AFJ	18.4553522138365	16.58764955	-0.153929798545167	0.215796748357817	0.285366867803872
AC005261.3	2.62207181446541	2.342405101875	-0.162716598272528	0.0297157131580615	0.0571184385420849
CCDC112	1.64915456792453	1.572751234375	-0.0684361280471357	0.312138804128036	0.384015604241946
MAOA	12.4016994502516	8.426202395625	-0.557583357275936	0.00497207667325757	0.0132986093741118
CD68	0.639615057610063	1.004599103125	0.651344084340444	7.62763193211403e-10	1.11822005893001e-08
UTP14A	8.4692371572327	7.40519204375	-0.193694878337332	0.00194966344234414	0.00607236319253847
STRN3	9.95461006918239	8.3641774875	-0.251141129239616	3.80752844223767e-05	0.000212980193267531
LINC01451	0.533293791930818	0.4104446063	-0.37774300503531	0.0224943754403256	0.0454240352992842
RER1	17.9294951320755	16.4679562875	-0.122673340339981	0.0269176037725942	0.0526365796117322
SUMO2P17	0.214772563647799	0.2559954811875	0.253308637644441	0.240378245358844	0.311402372182818
SGCD	1.04197758157233	1.643388228875	0.657349100318786	0.0280256451949829	0.0544304355848127
IFT140	2.01010002201258	1.63816284875	-0.295188509765712	0.0107276777621328	0.0249042250165049
ZNF581	10.7537114025157	10.67620023125	-0.0104363911489989	0.674869692684238	0.717726192263496
CAPNS1	98.1886870440252	110.9752705	0.176609508240087	0.00237914139609122	0.00718294205912748
BRK1	79.2566039622642	86.3973809375	0.124456427879847	0.0352157191981494	0.0654039909708238
ZDHHC7	16.5120547924528	14.8930139875	-0.148883913007832	0.00536012037753853	0.0141608733534807
TNNI3	1.13630507106918	0.4929881084875	-1.20472546392449	4.97386864294546e-06	3.57565890220635e-05
IGLV1-47	20.5369396861635	67.599244378125	1.71878590585872	1.87791624931918e-09	2.60019419748476e-08
INTS6L	0.944524635220126	0.926088825625	-0.0284378497436598	0.41770075659032	0.485163765508833
THOC3	5.97545603144654	5.33298494375	-0.164105565107703	0.268441461871718	0.340218659806076
MTMR10	2.29356608050314	2.474294986875	0.109425035638095	0.0223513843087404	0.0451917051492345
ZNF419	0.658912708679245	0.5399937788125	-0.287144566496592	0.00982867439106231	0.0231972969273492
AC005288.1	11.2371212918239	9.739678518125	-0.206326436996273	0.000710387995641201	0.00261892326598209
LPP-AS2	0.893147757169811	0.747813240625	-0.256220850687555	0.033969087163246	0.0635141105711015
LINC01560	1.40029565786164	1.174862975	-0.253238965201448	0.135822177288608	0.19612471813509
GPR89B	0.388840470943396	0.328755949375	-0.24216138148279	0.00108398465717037	0.0037265572433009
MAGEA8	0.221975889509434	0.016530592675	-3.74719262706302	0.0236728475015213	0.0473018293189755
RASGEF1A	2.15399006042138	1.381604689125	-0.640666708135308	0.00182564927913801	0.00574231931746375
ACAP2-IT1	0.235643084654088	0.1830146913125	-0.364643879652101	0.00102498000342345	0.00354790677339459
TRAM1	48.0988343522013	48.7455515	0.0192686335552317	0.416307014048313	0.483921376373084
FAM214A	2.37517590194969	2.63890371375	0.151904350477022	0.0861362920999718	0.135464708285566
CCDC190	2.12471823737107	0.665928592775	-1.6738321444444	0.0147726016345531	0.0323083039692029
AC245100.7	0.41968427754717	0.2997593671875	-0.485499580012969	0.0299635301393373	0.0575378037202747
ANKS1A	8.67425203773585	8.27383561875	-0.0681830675647741	0.128342814303062	0.187246995311368
KLRA1P	0.345559610880503	0.3313021603125	-0.0607869939004393	0.325696094771759	0.396871190879518
FO680682.1	0.132433011320755	0.0866053354375	-0.612734972817778	0.0407583045172607	0.0738466060561962
AMZ2	13.3201332327044	11.1118774625	-0.261505917794597	1.17233627806436e-07	1.20908858433737e-06
AC090686.1	0.11273892572327	0.11253109025	-0.00266207902004512	0.535290196419772	0.592332803145039
TRAM2-AS1	1.11822111188679	0.9184952015	-0.283861398865849	0.11351519466072	0.169343626805363
AL355355.2	0.333658339245283	0.532249578125	0.673731339052044	1.53063590317683e-09	2.14046418448575e-08
IGHV4-39	24.7843704688679	108.195978369	2.12614435590743	2.4294835029939e-09	3.32554829288516e-08
AL162632.1	0.138947463962264	0.092759255125	-0.582976363015554	0.000605560457530723	0.00228275946410397
AC069360.1	0.676819084465409	0.7564784125	0.160528663953549	0.315345988625416	0.387274004379584
PPP2CA	27.6960316981132	29.4632180625	0.0892357335476115	0.00385018243283236	0.0107605530628187
EMSY	1.54452466352201	1.502829798125	-0.0394812814713551	0.195373544346405	0.26345703041293
POLB	5.32608077987421	4.25109645625	-0.325239316139424	0.070165455330854	0.114948640105661
NNT-AS1	1.39727504446541	0.977130283125	-0.515993195674009	0.0813596329913271	0.129473680114918
LY9	0.0830035747232704	0.3310325041875	1.99572750707328	7.81622172451983e-34	6.62501588091397e-32
YWHAQ	145.993268238994	131.7818223125	-0.147750465889949	0.00546130986126221	0.0143539640361678
VDAC3	26.635640408805	23.277970525	-0.194392685189037	0.267392633443012	0.339132972760642
CR2	0.0651355700125786	0.1892814113125	1.53901522790055	2.48378519989894e-06	1.94239608098463e-05
GRID1	0.232042223773585	0.297181120625	0.356955116449328	0.0225661687248239	0.0455263834267573
DUSP22	6.58097367924528	6.76538500625	0.0398709860074646	0.142638861390022	0.204115327306128
CNNM2	0.706945116352201	0.62006232625	-0.189184978952151	0.0314926894154162	0.0598876360882951
MTND1P23	21.3085374789937	13.75283653375	-0.631702370142955	0.0130335306511655	0.0292125669675661
AC004890.1	0.99224147163522	0.9809276615625	-0.0165445083141293	0.156345317099798	0.219935177311661
MYCBP	8.33364150943396	7.76108605625	-0.10268848888099	0.145975828208146	0.208153895498098
TSHZ2	0.95202128509434	1.08981819225	0.195021744540976	0.0340715121472658	0.0636688216788706
AC004453.1	3.33243651572327	3.99851586375	0.262887220021984	0.483211292867169	0.544696625503906
NHS	0.935761807987421	0.868901895625	-0.106948050926387	0.593618190178028	0.644378338535626
TMC3-AS1	0.172245460748428	0.147337921125	-0.22533717145603	0.366690640314018	0.437513764745411
EBF2	0.148367589427673	0.25128380868125	0.760141742209765	0.00025468892295867	0.00109200618392485
SNAPC4	3.92135532075472	3.897706048125	-0.00872708136533773	0.998546924565029	0.998649825113727
CCHCR1	5.23605893081761	5.16226801875	-0.0204762882559595	0.0841555103362193	0.133039457210133
RPS16	269.543872955975	254.0584628125	-0.0853595939963556	0.27107588309811	0.342841134484545
LRRFIP1P1	0.43559816354088	0.2847566937875	-0.613268115916048	0.000125672762108619	0.000602447101143071
PARD3	12.8969728150943	11.41873694375	-0.17562939590323	0.184301570860216	0.251497011417097
TRNP1	7.26820963899371	5.541745605625	-0.391259546944633	0.00341347794384068	0.00972059960239842
RPS15AP17	0.248257386981132	0.2271978411875	-0.12788751970793	0.237212328746127	0.308066833401928
NEK9	6.12845534591195	6.01557340625	-0.0268212318050658	0.291675927536818	0.363704853751101
ABCB10	3.90600850062893	3.653404453125	-0.0964536116844079	0.577754140894339	0.630436691857382
CAMSAP3	7.35364504461006	4.814851807875	-0.610968145024728	1.68612455695178e-07	1.69135285015163e-06
G6PC3	6.40694890754717	7.497119346875	0.226698882912922	0.108349306991043	0.163243037234817
AL122010.1	1.48871011257862	1.294867148125	-0.201258767421966	0.0190246146962055	0.0396891413642894
AC009812.1	0.420723818176101	0.30259627575	-0.475479263342825	0.428240964550751	0.495036652719724
PSMC3IP	2.22163087421384	2.039113419375	-0.1236771086435	0.00573252140104342	0.0149533987897128
AC015802.1	0.191686828654088	0.11866658586875	-0.691837450575704	2.66418301458486e-05	0.00015566463670407
ANGPTL6	0.15469025408805	0.206843125	0.419154700543341	5.83321707089217e-07	5.25395560770381e-06
AP001062.1	0.24720905245283	0.309963499375	0.326366763180963	0.00422248202200103	0.0116187190816339
AC091563.1	0.843357195031447	1.1286723810625	0.420411072842192	0.00617353038200614	0.0159050062302833
TRGV4	0.0495288643396226	0.184923561625	1.90058760770916	2.59010373811788e-19	7.2860744285316e-18
HMCN1	1.07103586161006	1.6183930545625	0.595555246792278	0.00256779752530871	0.00763261102086402
CTR9	10.4729887421384	10.68661076875	0.0291311666478076	0.372520603515514	0.443433393489276
SHANK1	0.106755517188679	0.10985323365625	0.0412667066626766	0.430367633280074	0.496953838862585
ANKRD20A19P	0.241659207798742	0.0493974522	-2.29046542782096	0.127350947352128	0.186247881864437
RANBP10	5.4186932327044	4.9887247625	-0.119273899163353	0.0435440593376237	0.0779336276388452
TRAPPC13	1.99947079874214	2.002267855	0.00201677330710914	0.153177544129085	0.216404114676872
CRTAM	0.152836156459119	0.75002097125	2.29494505299554	1.6517120704305e-35	1.74237670038348e-33
AC119150.1	0.434044377672956	0.302180468875	-0.522432138194931	0.00120473441069817	0.00406817935136595
PRPSAP2	6.64418867295598	5.25339855625	-0.338842000971019	0.000752350739953406	0.00274649762318894
SLC9A3R1	86.427906245283	75.861253	-0.188134010892176	0.0616063670829185	0.103200102276642
ZBED3	0.637679706226415	0.7261236965	0.187383365870965	0.00865200053112949	0.02097618415054
INO80B	2.77058943396226	2.381852290625	-0.218108989676169	0.00199812939407426	0.00619943918461979
BAK1P1	0.421815858490566	0.5087330775	0.270295564983689	0.00821478818935055	0.0201248313461182
TMEM262	0.181419442584906	0.152462549625	-0.250874169134763	0.00200631373603259	0.00621986098329222
RPS29P3	0.559631582830189	0.3742419219375	-0.580506207498845	7.05048494088389e-05	0.000366693228034717
AL590648.3	0.0639872962264151	0.1564501684375	1.28984579987704	1.62417087884259e-14	3.45670578490512e-13
AC097381.3	0.112570273899371	0.1160463985	0.0438758398561019	0.811493028012821	0.838537035441272
SLMAP	4.00514044779874	4.226310854375	0.0775460501983765	0.0932488710041601	0.144484759814061
PPARGC1A	0.31494200827044	0.36214044716875	0.201463116283497	0.0533283448014643	0.0918704964067698
PNOC	0.143072367698113	0.3629031896875	1.34283967338361	2.21090739316622e-09	3.03921476638501e-08
COA1	2.87673614465409	2.428712485625	-0.244241190772246	0.00153699502338049	0.00497964837319568
ZBED5-AS1	3.59383737610063	3.4096328525	-0.075908728309239	0.472668203962483	0.535080475849282
C3AR1	2.06866077798742	7.62061166875	1.8812097109956	1.24856659269157e-40	3.41333486818921e-38
PAK3	0.0523643593018868	0.15385041988125	1.55487127010881	7.32258848396032e-12	1.3184734923346e-10
XCR1	0.236767982616352	0.5642717365	1.25291608594506	4.58981210265007e-15	1.01121739968715e-13
PRRT2	0.185697789371069	0.21327469849375	0.199756183094137	0.135503815216236	0.19579631192761
ZNF853	1.06005761201258	1.083578396	0.0316608604882874	0.00240805976775406	0.00724321092392783
SPATA25	0.369548317610063	0.2790736735625	-0.405116971760716	0.0502591572505773	0.0874765502108774
AHRR	0.549499637484277	0.4925540088125	-0.15783660386924	0.281790360775771	0.353901708357018
PRPF31	22.2472413207547	21.9995651875	-0.016151441853725	0.290566161448416	0.362600565366707
IRF7	19.4811970352201	35.28616774375	0.857020427140145	1.31910105268582e-13	2.65874885074058e-12
PFDN4	10.2193588553459	8.91055308125	-0.197717798716042	0.00619636720235824	0.0159532414640899
TCF7L2	4.27415030440252	4.28770177625	0.00456692252397595	0.724314724863383	0.761589859674879
ACKR3	40.2100417018868	33.440608075	-0.265954751125049	0.0311111957745103	0.059284145884866
Z97633.1	0.312697455220126	0.1673441185	-0.901949631685097	0.358371710052863	0.429355897298072
POLE4	17.8182456666667	17.2845863375	-0.0438692234521243	0.680200578180946	0.722485127639934
PURB	12.0256009371069	10.67995415625	-0.171203535142719	0.00150836411426226	0.00489669634685239
SUOX	2.67286602012579	2.71988436875	0.0251577960836247	0.329897116011828	0.401209462518144
CDH1	75.6085002201887	62.1777119615	-0.282150908476733	0.000382502354516738	0.00154577778496146
TMED2	73.7712432704403	64.155580125	-0.201483796148409	0.000139382346633955	0.000656493896667087
AC000078.1	0.157403308679245	0.1046275395625	-0.589203226293757	0.238848351478683	0.309730525267319
ISCU	10.075865572327	11.66419546875	0.211183022159711	0.00181066794633427	0.00570351587769363
TACSTD2	287.556379553459	282.319464686875	-0.0265162451475405	0.944343955416647	0.952935595250175
MGRN1	4.4678417427673	5.00167804375	0.162834110296485	0.000175290443993594	0.000796625501736282
ATP13A3	12.2719389056604	10.5244700125	-0.221615621291865	0.00532012088894003	0.0140762740532069
AP001160.1	0.467049454654088	0.3886898365	-0.264955936816615	0.00428761862364773	0.0117595983446379
LINC00337	0.34023685545283	0.24941672825	-0.447981197201755	0.226799704150932	0.297103479622703
M6PR	19.8853619433962	19.29679114375	-0.0433458593803246	0.621634877981186	0.66943702738653
AC106795.2	0.36379225391195	0.36199693229375	-0.00713735318013087	0.320937537463747	0.392279664634452
AC018845.3	0.184034003459119	0.1252531905	-0.55512500092447	0.000163902185734835	0.000751379646932722
FAM207A	10.5927748301887	10.90255755625	0.0415860466467417	0.469679322795003	0.532535525173842
AC020915.3	1.03202112138365	0.9591803551875	-0.105598480743663	0.395057061886515	0.464308663107312
THBD	40.770544672956	42.8817287875	0.0728358389760446	0.244044907548756	0.314975174913316
BAG4	6.38059749559748	5.014314625	-0.347639006560184	0.0530295727996752	0.0914449189802501
HHATL	0.817521047792453	1.30949221009375	0.679679697767169	0.130868706905188	0.190274277230689
TMEM42	2.47315985786164	2.210296295	-0.16211571538228	0.0193365841545716	0.040227556102919
RPL3L	1.96125315616352	1.916517148625	-0.0332888617121025	0.0937234703644165	0.145115871073175
AC092171.5	1.46105610188679	1.084528423125	-0.429943712663909	0.0224227807830612	0.0453171777383609
CHST13	0.0970083659371069	0.25299755425625	1.38294236352002	7.85280249329503e-22	2.51108560782301e-20
AKR1C7P	0.855193019371069	0.3338249396875	-1.35715833605451	2.32210299291556e-05	0.000138555238525948
RNF13	15.5873248238994	14.85225430625	-0.069691423688119	0.345185772279367	0.416281816709693
ERN2	0.357217338886792	0.1702757169	-1.06892940251955	0.000226150618857615	0.000986890283920205
FOLH1	0.896874116100629	0.6101278030625	-0.555794030156979	0.106493659828922	0.161047287672721
POLRMTP1	0.229114777974843	0.20437593045625	-0.164845217184434	0.484726995823304	0.54624748361968
AC106795.1	3.6166257927044	3.5664936638125	-0.0201379215546138	0.83032095991551	0.854580297574635
GNG10	5.12022250188679	5.2005980875	0.0224710432795225	0.0790531979334483	0.126508580417861
AC110749.1	0.58121011836478	0.477448208	-0.283715576403468	0.0565472261974818	0.0963129900681307
DNAH10OS	0.0936819356792453	0.112825456375	0.268249823632608	0.0130112533665165	0.0291663798054644
PRDM5	0.285962021320755	0.2914865828125	0.0276059223250722	0.566194034876886	0.620053386197267
LMOD1	1.29528057553459	1.5630638465	0.27111207004149	0.00023161080539994	0.00100639483608973
ASNSD1	14.8560839496855	12.7807329875	-0.217083294255052	0.00958928856462537	0.0227540453593372
CD4	3.97756073018868	15.3479631625	1.94809134417282	1.3377671586603e-42	7.01785420259363e-40
PPIAP43	0.137301331509434	0.134353207	-0.0313148576267901	0.233141321858498	0.303628090262577
SNAI2	43.1950377295598	34.63233860625	-0.318745773077216	0.0093551150347932	0.0223019875737332
GANAB	94.7132968553459	90.0906905	-0.0721889475229345	0.319755254567749	0.391376560169
LILRB4	0.824924832163522	4.315028501875	2.38703551791953	3.25697454663503e-39	6.19783097550842e-37
MYH1	8.46017881849057	15.0785295491438	0.833735682258211	0.443621459374303	0.508906177686479
C1orf162	1.26327674874214	3.61614289375	1.5172809596761	1.05972608284987e-38	1.82029055470053e-36
PPP6C	16.8007529937107	16.26041615	-0.0471617141391061	0.429658120476127	0.49629041409436
COL7A1	45.6351177169811	37.843513180625	-0.270098426186067	0.198322086207135	0.26658114219394
AC067931.1	0.481486877987421	0.356803034	-0.43236859771863	0.00126386028866429	0.00422738724848766
HES1	30.0966478930818	27.956183375	-0.106435396313815	0.133921503336255	0.193856095141823
ZFC3H1	3.13930141572327	2.857762735625	-0.135557411612835	0.200448022932247	0.268675928811195
PRKD1	0.511803523490566	0.63787330534375	0.31767982417879	0.0333600491418699	0.0626833062772212
PWP1	23.0498364654088	20.8855035	-0.142254591141046	0.00196569751781872	0.00611347361334103
ADA	10.8875392830189	11.29536591875	0.0530530840996946	0.69180550910631	0.732806425002918
MYBL2	34.1461815597484	30.44287795625	-0.165619504022215	0.0148463187341946	0.0324329821756575
KCNK3	0.0713693296477987	0.131113245425	0.877437311162175	0.00569001678275075	0.0148585110019871
MX1	24.1291618220126	50.47002235	1.06464892418588	1.3690191307669e-15	3.10791360563573e-14
ZNF738	0.813510961572327	0.6409961280625	-0.343846143209165	0.0647088443873181	0.107469724442359
SCARNA7	0.144578772515723	0.092697034125	-0.641260661917573	0.0336142976010055	0.0630694554311761
SLC39A2	6.57684865157233	7.630118077375	0.214308912263397	0.0648849179152036	0.107725280706022
CACNG1	1.92723742742138	3.21819021145625	0.739715282765961	0.265118885312765	0.336821414054246
RF01233	0.257375563406709	0.22875206734375	-0.170090301192716	0.11323738810398	0.169060867515542
ZNF485	1.0228332461195	0.88173161125	-0.214159471455474	0.272665011264632	0.344603976341093
CENPQ	5.07394999622641	4.411733538125	-0.201763644699407	0.129566644194535	0.188677962624047
POLQ	1.47451879685535	1.2908607	-0.191910889467696	0.0168497364699221	0.0359596904762164
RNU7-45P	0.265283532075472	0.314806548125	0.24693042928801	0.0838987096031014	0.132719963601972
AREL1	6.82540799371069	6.55364986875	-0.0586166883466199	0.224938609572722	0.295223369518327
MARCH7	16.1899219433962	13.7377991625	-0.23694513147638	9.25157062749912e-05	0.000464372862373307
WASHC2A	5.04360259119497	5.71623290625	0.18061009630076	0.00126386028866429	0.00422738724848766
IGKV1-6	8.52913651811321	27.13288081425	1.66957063592968	1.16977438906068e-07	1.20708776670217e-06
AP003419.3	0.281511804968553	0.2507195170625	-0.167121115819425	0.000790808298198526	0.00286747413936734
RPS20P14	3.18505960314465	2.84722769625	-0.161762498630907	0.0537793599695456	0.0924831555779995
SRD5A1	6.44119546666667	5.947828575	-0.114965405650012	0.192871911983441	0.26082657365001
FITM1	1.04942286465409	1.822330664375	0.796188633228362	0.00445445583331755	0.0121382827073836
MMP14	139.887817232704	152.5539865625	0.125049556812344	0.0751948040459277	0.121516205689073
GGPS1	8.3122005408805	7.606717725	-0.127956391667232	0.032562549964264	0.0615242961945259
AC013476.1	0.145376113396226	0.119788319625	-0.279303000942944	0.144703169137107	0.206627566611583
SLC35F2	9.35506618427673	8.09931438125	-0.207948073204063	0.0321699616256577	0.0608951584897617
IBA57-DT	0.339334387924528	0.2140570665	-0.664712176333533	9.48882593104127e-06	6.33929963885993e-05
CENPT	5.94173803773585	5.0606193125	-0.231571049321764	0.000854388364043575	0.00305689919743517
LGALS8	5.61956951572327	5.20821389375	-0.109670918654259	0.479431313458361	0.541347399315113
MUC13	0.160507843779874	0.224922414075	0.48678363497587	0.164547938500412	0.229428596098915
GPR87	42.3090568867925	38.2546606865	-0.145331000248078	0.0156627525842668	0.0338885327901704
GARS-DT	0.507174822641509	0.421629281875	-0.266508063787061	0.00110273193963345	0.00377962686708198
AL096865.1	0.335956305660377	0.4032270413125	0.263318783578747	0.0190864324874132	0.0397929062842319
REM2	0.189649953993711	0.1616928539875	-0.230083101314071	0.059607255617996	0.100510540486952
AL139423.1	0.182718960503145	0.129126267	-0.500843843246513	1.46643099870456e-06	1.21534695494686e-05
CD79A	2.20370618257862	9.3099579975	2.07884277499882	1.05863539511379e-13	2.14489697485999e-12
TMEM273	0.504252161069182	1.25314935625	1.31334110519595	1.46051138090626e-29	8.64284326322881e-28
TGFBRAP1	5.69660082389937	5.69850848125	0.000483043690320262	0.822755122948116	0.848367878050517
VGLL2	0.242356304201258	0.43471250261875	0.842931978526247	0.129513005751388	0.18864231139385
CEP19	2.41065923207547	2.1133323775	-0.189908040565535	0.0450824723517146	0.0802357223864644
AC124068.2	0.227508346918239	0.1655941105	-0.458268113428164	0.00100321411617264	0.00348655076005567
TEX10	5.36763247798742	4.9122586	-0.127899381863567	0.111863311712209	0.167497252205043
FABP3	6.71680748301887	10.181339524375	0.600079800278829	0.00455736023441991	0.012373689430914
SLC9A3-AS1	4.32187145220126	3.741214691875	-0.208149403769229	0.00380580430143841	0.0106626243491512
PATZ1	4.13835189559748	3.840211599375	-0.107870519765522	0.86359776336644	0.883116410460071
DLD	15.5103609559748	13.40243303125	-0.21073733474038	0.020168712983772	0.0416551094929788
BRMS1L	3.77486053647799	2.811275864375	-0.425198315371922	1.85688789187677e-06	1.49988322851969e-05
PLA2G4A	8.9763073408805	4.1594467440625	-1.10973042789271	5.12931968871675e-05	0.000276325548592817
ADRB2	6.39310709955975	5.792228861875	-0.142398655428246	0.673982786780624	0.71682224062531
UBE2V1P2	0.254164943647799	0.2390357629375	-0.0885385758783785	0.0893779328161191	0.139646275131681
AC005034.3	3.38154506918239	3.204760655625	-0.0774659674897669	0.0705422671365044	0.115429556998782
PLXNA4	0.147188295245283	0.17778534725625	0.272473475276298	0.0207629516974349	0.0425923581110982
DOK7	0.576132071176101	0.6839389625875	0.24746800942022	0.494647681412144	0.555491292305584
PPIAP22	73.1531557232704	66.02288075	-0.147954013051217	0.059607255617996	0.100510540486952
GDI2	62.7908868553459	64.1725598125	0.0314013437709004	0.199170473679091	0.267406716062195
PPP1CA	96.3897811949685	94.0061975625	-0.0361243338871899	0.343946307238324	0.415096550612191
ESF1	7.73219820314465	6.071882413125	-0.348734767240167	7.23234025946369e-06	4.97447641517329e-05
TOMM7	65.805398427673	59.568240625	-0.143662593038269	0.209558662675004	0.278674543883381
SERPINB11	1.23042319861006	1.313291856425	0.0940329564199625	0.601910654576616	0.65181459826572
SPAST	5.96248662767296	4.532456110625	-0.395621075616198	0.000745748514619206	0.00272598468338207
ACLY	36.683672427673	31.02095893125	-0.241894791174449	0.00028792163787778	0.00120885982937653
CKAP5	16.6680885660377	15.74403369375	-0.0822834576469007	0.187532604454887	0.255206327733952
C1orf52	4.47061156226415	3.881087725	-0.204011156960127	0.000803624767649725	0.00290580416171408
HSF4	1.47679284534591	1.0192824911875	-0.534913522984423	0.000548343787627382	0.00210301381502618
ALS2CL	6.32525041534591	5.46293497625	-0.211446345781294	0.40252118368538	0.47131182815547
AC106900.2	1.18719219	1.0294702061875	-0.205651428609065	0.0311111802066869	0.059284145884866
CPXM2	2.48693392075472	4.229912289375	0.766259573377925	0.000169440269033251	0.000773116037126329
SELENOK	12.0875090251572	12.50825945	0.0493640825982307	0.258079935175669	0.329452912973347
MECR	4.63570557232704	4.33761233125	-0.0958878196487505	0.00969123854770891	0.0229510663995888
METTL21EP	0.106114729861635	0.1338439478875	0.334926973449287	0.0619544412089615	0.103640067557179
ANKRD9	4.37389616037736	3.773991974375	-0.212827615152366	0.000948385041193956	0.00333299903124655
ZC3H3	11.6217811886792	10.6783691625	-0.122139866943796	0.0116185763577586	0.0266064850287983
CKMT1B	3.93477533591195	3.3094915445	-0.24967167961	0.00624225956880396	0.0160522334698576
NACA2	0.24316767408805	0.2274358299375	-0.0964919019991655	0.304642713444977	0.376463903862179
CKS1BP7	0.168780855471698	0.1478094395	-0.191412864125263	0.150432251574611	0.213208470468288
RF00100	1.47374344846361	1.06943849251786	-0.462631889708147	0.308087568805555	0.379874203437671
L3MBTL2	4.87163488050314	5.09341420375	0.0642270339093782	0.0511209089579459	0.0886814588322218
DPEP2	0.283989874465409	0.6120803245	1.10788150105113	1.73708697610431e-19	4.92216908119484e-18
AC147067.1	1.14323479559748	1.1607450893125	0.0219294451918089	0.0187782165237429	0.0392425907327573
HSPD1	85.5538195597484	69.3883001875	-0.302139840156646	0.000107770965811341	0.000527841142164554
BEX3	83.450100754717	69.60522446875	-0.261718194680505	0.00165316870986885	0.00528545621125916
USH1G	3.42996163484906	1.8698758865	-0.87524992548013	8.01137537514786e-06	5.45808339879326e-05
AL365226.2	0.716969357169811	0.4863859080625	-0.559810029800683	0.0989118386902378	0.151697123022876
BCKDHB	1.96700286226415	1.68131008	-0.226413235029673	0.0337650267117014	0.0632361220063802
ZNF2	1.11515452767296	1.003653083125	-0.151982957274546	0.0228553370435804	0.0459998021584297
AC245297.3	0.883180033584906	1.0818399275	0.292707587181707	0.0359607984536163	0.0665458192377436
ZNF746	2.73768740754717	2.46494469875	-0.151402447361543	0.0473401455087032	0.0834428100548428
FAM83C	22.8890247362893	16.6885361910625	-0.455798576836106	0.000638577210912743	0.00238724704606896
ZNF710	5.39221882264151	5.621011568125	0.0599507400183525	0.449780023486161	0.514723793164695
SAT2	13.4697303584906	12.8155564875	-0.0718248448784466	0.807673435546988	0.835346177982923
DNAJC11	7.19024064339623	6.516152194375	-0.142019755140892	0.0119846793223984	0.0273127422387875
SPATA24	2.09020823207547	2.159624850625	0.0471340484045435	0.134552761901548	0.19462471931657
OLFM1	3.20077715345912	4.9476807248125	0.628330169664181	0.0763962761191443	0.123027604701949
SETDB2	1.11855307861635	1.354716155	0.276356886467191	3.76541051723e-06	2.78850126438132e-05
VRK2	5.86691092578616	6.650144513125	0.180784603409823	0.111316917552123	0.166820674002989
IRX2	6.48571000841509	4.62151403483125	-0.488898954545543	0.000158286590733798	0.000730119469140451
INPP4A	1.78205404402516	1.951470473125	0.131020544262669	0.0366100961574833	0.0675220416587562
TOP1MT	9.94859086163522	7.02857341875	-0.501260297006304	6.66385212354697e-09	8.54893388751135e-08
MAGEA6	12.344481282239	7.125091498975	-0.792885769205688	0.000241398075169425	0.0010421567257648
C5orf49	0.0432539186603774	0.066684259025	0.624515408049239	0.969390906980305	0.974109946489027
GXYLT2	1.81980877327044	2.39874459475	0.398492696480561	0.00144042987148545	0.00471082456706531
BAALC-AS1	0.854675269119497	0.6595662280625	-0.373858847183351	0.078022543972741	0.125158477562885
SH3D21	3.21605549874214	2.541238245	-0.339760666379326	0.0539303745652388	0.092685370135584
KCCAT333	0.35715885918239	0.0585097408125	-2.60981717483805	0.12608027658809	0.184709651186869
RAB40B	2.93726141761006	2.047731991875	-0.520444764807021	0.00167387692884509	0.005341106557436
PMS2P1	6.57636711320755	5.0323203375	-0.386067075609728	3.78752388681436e-06	2.7995368866362e-05
IGHV1-67	0.503428156163522	1.7436326619375	1.79223832163646	1.6696932245189e-06	1.36457875738576e-05
ZBED9	0.36296957863522	0.246790896575	-0.556559459012044	0.0715257226971224	0.116704293674441
JAZF1	2.30521288050314	2.969863009375	0.365496399488905	5.52499529248135e-06	3.92533523525121e-05
MAPK7	4.82540241069182	4.55129812125	-0.0843711703478123	0.133606734313579	0.193530351718401
RAB3D	16.1247285157233	15.006522998125	-0.103685126629248	0.0736168854133135	0.119423631080018
GALNT2	24.4042650251572	23.60356968125	-0.048128241446193	0.882726298368655	0.899974653395083
GTPBP2	12.5133883081761	13.179102325	0.0747796190327881	0.195373544346405	0.26345703041293
MGST3	5.85255051572327	5.67375054375	-0.0447627604482177	0.54180289780192	0.597964078372393
LPAR5	8.0971648672956	6.759154759375	-0.260574005707327	0.0139728625186058	0.0309110168094528
RTKN	15.0183106226415	12.706133825	-0.241197417077148	0.000928046240554502	0.003272779347595
AC068580.4	0.411567780377358	0.440109701375	0.0967331283959123	0.032267726487344	0.061038550932594
AC009318.3	0.398175220691824	0.4220373551875	0.083967257973967	0.54180289780192	0.597964078372393
AC135048.4	0.143219339748428	0.16061374725	0.165369059937643	0.104923235930517	0.159205754331718
JRK	1.41277841257862	1.24704894875	-0.180017109252196	0.0953998434108868	0.147124659193176
LNPEP	3.58803341006289	4.12793441	0.202226723514157	1.67274469881722e-05	0.000104600433647043
ARHGEF34P	1.45522133308176	1.1416583454625	-0.350107625687094	0.00669373851991122	0.0170126312258055
RPL7AP6	2.55408963396226	2.47059233125	-0.0479521829355478	0.226333404160144	0.296632773446887
HIST2H2BC	1.2393864481761	0.823491398125	-0.589800613342812	0.000892451502065945	0.00317145434915782
AP002360.1	3.54725057672956	2.399566974375	-0.563927164708803	1.89690054540449e-05	0.000116589105719763
ENTPD7	7.17540488930818	7.671343735	0.0964190649565944	0.178746732269942	0.245470077356698
SFMBT2	0.502130876163522	0.964768065625	0.942118714554977	1.86366192945485e-18	5.0381167201558e-17
TRAF2	7.94113013207547	12.81211579375	0.690092499674121	0.000123838469387014	0.000594682011578907
AC006262.4	0.543965472327044	0.4881216870625	-0.15627422918178	0.712411479440672	0.751257551800509
LINC01068	0.226913431446541	0.115748920375	-0.971143270360439	0.00637125102784445	0.016319079236007
SLC35B2	25.7869140628931	24.95107315	-0.0475372677226309	0.5458314119569	0.601350193329744
AC018628.1	0.229319682201258	0.208182090375	-0.139514223953093	0.296143450150656	0.368211156711564
U82695.1	0.260064021383648	0.126483241375	-1.03992057800861	0.00110998530144588	0.0037997909525687
FMO4	1.54550178201258	1.536388219375	-0.00853251085630624	0.774007894920434	0.805592430715085
TXLNB	1.05284454834591	1.6147500301875	0.617018407876585	0.000293381323166658	0.00122753427089132
AP1B1	26.3216174213836	28.02291175	0.0903587251918934	0.0087450121686574	0.0211435832328899
RPLP0P6	7.82989164779874	6.780919246875	-0.207511479465998	0.0436705440193211	0.0781239870428592
HCK	4.40265870754717	10.31909820625	1.22886998152248	8.97699142633694e-28	4.43367439148092e-26
AJUBA	18.4539652264151	15.10936875	-0.288487455451178	0.024503983101715	0.0486371113615184
RIPK3	2.12158249415094	2.74441821875	0.371359572430646	0.000126310252692083	0.000604756291256372
AC093726.1	0.966814172327044	1.0986501594375	0.184421538919561	0.00965714837362001	0.0228870879037808
SYNGR4	0.416086789937107	0.12309251575625	-1.75714143987778	1.84260143474186e-05	0.000113900935822737
FGF10	0.076260523572327	0.1625083733	1.0915057142746	6.42116775243845e-05	0.000336759973182465
ATP13A5	0.576995923421384	0.1440429727625	-2.00206184668555	0.00266229322840148	0.00786052807472965
MIR4520-1	0.797016657232704	0.575928425625	-0.468720346402887	0.0249852226178809	0.0494557588224626
SLC39A10	3.35321834716981	2.7945909175	-0.262909316775848	0.0181743964094753	0.0382318233779035
ABCA2	2.21059291446541	2.552158424375	0.207284512534549	0.012878960417295	0.0289195536441111
AC132008.2	3.23406146792453	2.237810691875	-0.531259103189473	1.45874734962862e-07	1.48087270168889e-06
KBTBD3	0.477972308176101	0.3808792074375	-0.327593504646021	0.407314796657554	0.475747996336691
HIST1H4K	0.588641361006289	0.4877982144375	-0.271104439877473	0.0120206054784334	0.0273683097471434
TRIM59	1.50665468490566	1.455172915	-0.0501582032453304	0.28287739546169	0.354853631869153
TRPS1	3.36724865792453	3.439915201875	0.0308027387733256	0.628512363462991	0.675718675906539
DNAJC25	3.37568813962264	2.90475520625	-0.21676504005844	0.00452282195034696	0.0122952344616575
ARL6IP5	26.7164512955975	39.7341103125	0.572649651754031	5.62100647194805e-15	1.23141913792903e-13
UNC5B	12.3045174842767	14.424971835	0.229380417672627	0.00952185424050626	0.0226272270823
LINC00520	1.15289654375472	0.7495234064375	-0.621217620127624	0.00084326643506859	0.00302491249393482
NDUFS6	56.2550672955975	55.1699089375	-0.0281014568413536	0.00757543753963274	0.018831870215711
BOK	16.4866801509434	14.33747534375	-0.201509913740642	0.0303600946942436	0.0581439998041705
AIF1	6.16433168930818	20.414215625	1.72755773864257	3.47495021790706e-40	8.431097966197e-38
AC011601.1	0.351606004465409	0.2479528875625	-0.503893681450564	0.0129442614621286	0.0290493831633618
GNB3	0.161075479138365	0.1612027025	0.0011390440489496	0.848351729376789	0.86981709027171
CA2	50.3294914899371	55.11886520625	0.131142164505125	0.0405999930423425	0.0736147468427714
PLS3	50.7135786792453	40.48894583125	-0.32484400237531	9.34415881439526e-08	9.80909262235868e-07
HESX1	0.195584990031447	0.3282559798125	0.747025636421965	3.91312633124249e-09	5.22378143668616e-08
POLR3H	8.33058427672956	7.9648099375	-0.0647777490476282	0.285607401654392	0.35765417200721
AC010733.1	1.82399842138365	1.6467834	-0.147453669785331	0.150747540250302	0.213577354471413
OTOF	0.0670577985471698	0.1891342273875	1.49593344313357	3.43221371655612e-15	7.60493929661579e-14
CACNB1	1.54444063710692	2.188312134375	0.502734114681692	0.467444535058966	0.530590551198511
CCDC93	4.02103920754717	3.431490493125	-0.228733045620331	0.00475162697185091	0.0127989286044444
E4F1	4.23477379245283	3.90844939375	-0.115688549632052	0.010579096109649	0.0246388595498305
MT-TV	0.295200572955975	0.25559021375	-0.207862923294997	0.023499032241009	0.0470465410828246
AL391684.1	0.20118236427673	0.1474240166875	-0.448532272013485	0.00631167198404433	0.0161963978331968
FUZ	2.68771306477987	2.356126623125	-0.189962052241502	0.0214410638154048	0.043710854811155
ATXN7L3B	11.3948604968553	10.63856741875	-0.0990793705979112	0.137421928255922	0.197992846455422
MT-CO1	4407.73591383648	3727.316444375	-0.241900481295298	0.00928915207112845	0.022193801292541
MAFF	7.21722447169811	6.7685518125	-0.092596936167499	0.10728582892623	0.161967639376069
CYP2D8P	0.191644368867925	0.13482982845625	-0.507291907885634	0.000719828162771175	0.00264836142129107
FAM83H	64.0165011572327	53.7693856875	-0.251658839079854	6.73928495688813e-05	0.000351733049242266
WSB2	18.9020873962264	18.7313555875	-0.0130902518672613	0.5458314119569	0.601350193329744
MAP3K20	7.92458097735849	7.69465523125	-0.0424779666436503	0.322123031402567	0.393455920931585
P2RX4	1.4989283081761	1.997236764375	0.414073985929642	9.87202104534945e-06	6.57344523122583e-05
LHX5	0.803150096069182	0.54032434201875	-0.571843951930539	0.00478556435825798	0.0128831905955322
AL132656.4	0.220604169748428	0.19393635141875	-0.185876812810475	0.320043223081262	0.391674930922366
ABCA8	0.148589339597484	0.3593181007	1.27393099834734	0.000120216140713915	0.000580302236074879
TCF12	5.81702471257862	6.138212589375	0.0775371794137767	0.373171854165506	0.443990786401402
AC004918.1	1.21501211333333	1.11080376375	-0.129366726592686	0.199170473679091	0.267406716062195
ZNF433-AS1	0.229192804553459	0.22656348075	-0.016646416602955	0.492348888912368	0.553357957949569
BBIP1	0.783415176100629	0.763840643125	-0.0365053898183075	0.604586112847125	0.65412577761219
STX6	13.0469457924528	12.778195275	-0.0300280285048551	0.546638893631393	0.602137275148138
IPMK	2.89439605660377	2.9238770525	0.0146203004842627	0.945310355929159	0.953613326156903
H2AFZP4	0.160476069685535	0.131329533875	-0.289166786242724	0.0790770393081521	0.126536301151792
LINC01752	2.23940772603774	0.948394657875	-1.23955778017453	3.27063874645381e-07	3.08773016148339e-06
LMOD2	3.95684381074843	6.41012671118125	0.696002756717766	0.257162234911359	0.328562334098833
IGLV8-61	5.18398447433962	23.2266430834375	2.16364735579857	3.0389162293747e-09	4.11047832837372e-08
LDHD	2.5787260991195	1.8912827085	-0.447293511451583	0.0148463187341946	0.0324329821756575
EIF2D	5.61170298742138	4.88411950625	-0.2003401518542	0.000278595573501297	0.00117606352363205
INTS3	4.42532857421384	3.663595533125	-0.272524340822752	0.000138019929497225	0.000651974822677256
AC004975.1	0.210397837610063	0.164730902375	-0.353008657190584	0.149682368137473	0.212362748742661
ZFAND3	18.7265716289308	17.01607723125	-0.138188315636448	0.0160321914902547	0.0345185620439094
AC112206.3	1.39347030679245	1.1277171315	-0.305277022832615	0.265413985528558	0.337086007924446
NNT	6.33414358238994	5.12284401125	-0.306204607834914	0.0450824723517146	0.0802357223864644
IGKV1D-12	0.27906383408805	2.0023195604375	2.84300516735466	8.56994555350537e-08	9.07488506238621e-07
AC005253.1	0.452177366477987	0.3044127553125	-0.570859969474326	1.08005437419661e-06	9.26374520687415e-06
TRAV8-1	0.11581165509434	0.3902570450625	1.75264422540757	3.20609297830421e-17	7.99874867723454e-16
MIGA2	3.28211015345912	3.52994654125	0.105022675903751	0.11351519466072	0.169343626805363
AC093249.2	0.179801448238994	0.159326775875	-0.174415900024434	0.0284101623195466	0.0550780314245305
ABHD17AP4	0.392694066981132	0.2109045276875	-0.896815734042264	2.84843733894238e-05	0.000164646124922191
DTX4	3.46176377861635	4.08140719375	0.237559370084713	0.00686733511376846	0.0173787450532263
AL358472.3	0.797182868993711	0.60041609475	-0.408948057463497	0.000597187698552455	0.00225655529619809
MMADHC	46.9640710062893	42.644805375	-0.1391874561178	0.022280185573719	0.0450853213079531
PBX2	11.5484403081761	10.7158157125	-0.107956344013851	0.240621515800637	0.311530390987884
AL008718.3	0.257608699937107	0.1449846630625	-0.829281021383886	8.14009928312365e-05	0.000415350491812382
PLD3	35.7889668113208	39.5965035625	0.14585814823023	0.00224834684057946	0.0068466288320752
AC022968.1	0.198496384968553	0.1912156471875	-0.0539121491662642	0.407944733975799	0.476293133715373
ATF2	6.57854523962264	5.55085162	-0.245059456955821	0.00142838544610868	0.00468485324585493
AC005695.3	0.135066260880503	0.11437487775	-0.239897137697526	0.240550232411552	0.311530390987884
CBLN1	0.129565999993711	0.08786332388125	-0.56035420076548	0.807851906748101	0.83548622708763
AL645933.2	0.887429814654088	1.0821802071875	0.286235831351974	0.0244268674502259	0.0485287100520865
ZNF550	1.13783858761006	0.89488603875	-0.34652003722315	0.00113141565768964	0.00385886099380705
PPIAP77	0.544125834465409	0.26402709075	-1.04325436124492	0.00216745434165592	0.00664402190790899
WDR74	9.21198393081761	8.2303844125	-0.162552079062083	0.0058400270074467	0.0151991048826147
FOXN3-AS1	3.04374549874214	2.264839119375	-0.426439160175752	0.00302233447044586	0.00876359606682912
FAM160A1	3.82502161459119	3.531344859125	-0.115250183602616	0.0988245877521308	0.151575286311249
AC068025.1	0.160325781194969	0.1024912895	-0.645505133200051	0.000151905220850179	0.000706053720474611
AL096870.2	0.292310136855346	0.246372791625	-0.24665692074755	0.00251686793862903	0.00751344304656867
THBS3	4.32807678993711	4.244204365625	-0.0282319699530649	0.614790281483998	0.663022522702767
SYT12	1.02761015201258	0.8450228706875	-0.282230754337554	0.0813596329913271	0.129473680114918
MRS2	5.37043816981132	4.74871422	-0.177502864663907	0.00442062514850484	0.0120698177145138
RPL5P1	0.246980958993711	0.210346167125	-0.231634291549217	0.118585956116978	0.175760538843775
MMS19	11.6703316666667	10.5739194125	-0.142335325911676	0.00619636720235824	0.0159532414640899
AL353719.1	0.15871066245283	0.1144651430625	-0.471490718586713	0.00638150529042428	0.0163417305416225
BLOC1S1	13.4175349496855	15.0845187125	0.16894902049541	0.248496472897749	0.319446091724307
DARS2	9.74012181132075	7.75086718125	-0.329582084178818	2.43389196383222e-05	0.000144293961569894
AC032044.2	0.150444887106918	0.10508547875	-0.517671753208452	0.0662699308590593	0.10963090070522
AC008799.1	0.133953758490566	0.111450322	-0.265334276249269	0.0127834487616832	0.0287483189044457
AL049796.1	0.146862005616352	0.104177442075	-0.495418287973711	0.0110303439868965	0.0254790450488019
AL157373.2	0.404975690880503	0.23761620275	-0.769202096157192	0.0106420389945027	0.0247727050809994
AC025171.1	1.89820403899371	1.570292294375	-0.273601949253796	0.0138786689319348	0.030741180414111
MED26	1.73562736100629	1.583886723125	-0.131988074550379	0.000655868065041232	0.00244251710330973
MKX	0.14883079963522	0.19472831210625	0.387789542497625	0.00445441908715285	0.0121382827073836
EIF2AK3	3.66839907735849	3.2163176025	-0.189740719494714	0.013325192422065	0.0297563259217996
RNY1P13	0.220807144025157	0.16847216375	-0.3902766119582	0.0731254477214502	0.118785248997686
IST1	15.7774674025157	14.65003805625	-0.106961230346739	0.0164637688241936	0.0352639321206795
RAB6A	35.2168893647799	29.80504854375	-0.240710761477491	0.00361882086580436	0.0102258426270582
EGF	0.388177504924528	0.308538086125	-0.331267928091912	0.0722584093432309	0.117593508099009
LINC00941	1.66686227574214	1.3120872683125	-0.345271228455732	0.0308276845571585	0.0588884319707161
LSS	10.313869	9.3664957	-0.139004330150263	0.165405899328955	0.230327032496952
AC005863.1	0.176413360704403	0.1168173973875	-0.594704679875584	0.0207990680722904	0.0426574293409929
ZNF552	1.72042020440252	1.669919915	-0.0429820628570362	0.98014334154085	0.983182545700667
RN7SL381P	0.232914412012579	0.1695216673125	-0.458330229382937	0.017525099123379	0.0370971716475804
AC104971.1	0.153724397421384	0.1510088931875	-0.0257126366833726	0.468187986340868	0.531248963890392
EIF3L	30.3801049245283	27.22987962875	-0.157936247641202	0.0877027982177253	0.137460538873227
IGLV2-18	1.79229672666667	10.9884658263125	2.61610856592052	1.35756253591715e-08	1.66668493498747e-07
AL133163.1	0.14633032918239	0.1114830794375	-0.392404062021403	0.0865428364974427	0.136015907402054
STAMBPL1	0.654921438301887	1.036846198125	0.66280814370919	4.33288159847913e-12	7.94907673218147e-11
AC254633.1	0.719750840880503	0.7251411349375	0.0107642463402673	0.325093435555898	0.396342423912815
AC010307.2	0.181831292578616	0.1774074963125	-0.0355335323888633	0.0115732696390512	0.026530903944016
NT5DC3	1.33083343396226	1.103548453125	-0.270180041075964	0.00581838159692601	0.0151508970749039
AKAP10	4.91368663773585	4.65222495625	-0.0788849957669502	0.262190774146645	0.33371297876632
MAPK13	16.8821707484277	13.86380691875	-0.284176953690527	0.0020729043743826	0.0063987756326276
RNU6-45P	0.205648872955975	0.122546093125	-0.746858674694991	0.035104804326458	0.0652491295922156
SMIM27	1.17324594339623	1.343786219375	0.195798168386622	0.0369384732570307	0.0679984603489156
SOX13	4.86220936352201	3.16038891125	-0.621509911655175	8.34343739670139e-05	0.000424498348283025
SNORD53B	0.293480493081761	0.19306426625	-0.604183449751367	0.0598350560448158	0.100827487261221
GAPT	0.107939079345912	0.3569633206875	1.72555855240151	9.71258974638373e-22	3.08041449309327e-20
MBP	2.35589123962264	2.72832198125	0.211740974896273	0.00588353573524105	0.0152959320413915
IGHV3-62	0.181952642830189	0.610815228125	1.74717302393075	2.57624307099131e-08	3.00690787780766e-07
ZNF354B	1.24448317735849	1.1111692025	-0.163468209610042	0.0204969869533851	0.0421760327324504
NSMCE2	7.84985780503145	7.05037048125	-0.154967450865759	0.11323855427973	0.169060867515542
IGHV3-23	35.0567487392453	156.2217624975	2.15583133449385	1.75535090071493e-10	2.76328961742715e-09
SRSF9P1	0.255563203773585	0.3204936649375	0.326615709312938	0.000278588315120697	0.00117606352363205
AC079807.1	0.888736091194969	0.7741301035625	-0.199179024447201	0.100825223004032	0.15410800681221
DNAJB9	9.42086775471698	8.55089676875	-0.139784222912062	0.255533472946676	0.326804026480528
SIGLEC17P	0.136434761484277	0.225978384175	0.727973511361335	7.68471895033695e-10	1.12573882887578e-08
AC012181.1	0.316911962704403	0.347119523125	0.131350390086922	0.11213726786669	0.167791012413251
MFSD6	11.0386514805031	9.2668129225	-0.252418786200925	0.0342771542691849	0.0640099638603886
[truncated: 17,411 more rows]
