# Supplementary material for: Comprehensive Characterization of Immune Landscape Based on Tumor Microenvironment for Oral Squamous Cell Carcinoma Prognosis
Source: Vaccines (Basel). 2022 Sep 14;10(9):1521. doi: 10.3390/vaccines10091521 (PMC9505673; doi:10.3390/vaccines10091521)
Supplement: Supplementary file 1 [file vaccines-10-01521-s001.zip › vaccines-1875126-supplementary Table S2 stroma-all.xls]

gene	conMean	treatMean	logFC	pValue	fdr
TMEM127	18.6463113773585	20.24443011875	0.118634767631154	0.00108864364012018	0.00314461152968978
HMX2	0.246310536295597	0.07971998895	-1.62746492724249	0.0188300558262673	0.0359434222543503
KANK3	0.538301061509434	0.8204454025	0.607994060801982	1.26228186394788e-11	1.62510441558263e-10
PNMA8B	0.261032329553459	0.30199120725	0.210278045269475	2.06887935504886e-08	1.78514208889101e-07
ARFGEF1	7.11356582389937	7.106021475	-0.001530873651443	0.740762136974256	0.774252349567272
HDDC3	2.73829388553459	2.22052791375	-0.302374583962952	0.0283743961998338	0.0507568458395483
DALRD3	3.79700967295598	3.62415950625	-0.067217221682518	0.949176748689191	0.957390258043619
SMARCC2	7.3113286490566	7.62565639625	0.0607279229295243	0.369922650096159	0.431916645079884
PTPRB	0.482624235220126	1.09384990875	1.18044252596443	1.51938189384472e-24	9.60269089142251e-23
ELL2P1	0.0958894274339623	0.11340285819375	0.242013341660831	0.00776621662181447	0.0169101982953289
DOLK	12.0998613333333	11.82961804375	-0.0325870215363802	0.426120764369709	0.485534230813671
PDE3B	0.427923349748428	0.4356774974375	0.0259081984375125	2.76865183914584e-05	0.000129057894398498
SEPT9	33.2959129496855	30.4819180625	-0.127391411648946	0.0654155114621846	0.102246534938404
LMNB2	39.4682340062893	32.570674425	-0.277118374516971	0.000667636110784794	0.00206485613799441
AC096720.2	0.285884238993711	0.2300070425	-0.313753050144901	0.000873227667757029	0.00259991584285077
ING5	2.01462862830189	1.647538488125	-0.290201751990999	0.000275983437892516	0.000961054311630719
MYADML2	0.206546046987421	0.7334860723	1.82830612251894	0.000205971429556616	0.000747890290570619
IFIT1	19.4314691206289	24.915002161875	0.358619718871623	0.0213723956140636	0.039976463248137
AC073332.1	0.209400262138365	0.1985191803125	-0.0769848454530622	0.0477482682892153	0.0784625857266474
PPFIA3	4.27337988993711	3.383549924375	-0.336839898028862	0.000100495337237723	0.00040268469219216
EPC2	3.59294776666667	3.875209506875	0.109106347477272	0.0178789126889362	0.0343666351735788
MAMDC4	0.880197246792453	0.47228941225	-0.898155665452903	0.00796779256563896	0.0173026606517992
AL691482.3	0.74164765	0.3214060914375	-1.20633666652325	5.61767803556309e-06	3.12171626149789e-05
FLOT2	49.1497945283019	46.3626065	-0.0842237086019386	0.0890637360507735	0.132213428350824
HMOX1	19.4533134591195	24.55909981875	0.336241772977226	1.40810482356693e-14	2.51008869006903e-13
TOB1	22.9324975283019	20.80733391875	-0.140301362450651	0.0363925625284502	0.062437653990729
ECD	7.89251540251572	7.26856416875	-0.118814768517083	0.00257809584801612	0.00660592520435459
CROT	4.81023894213836	4.5035414975	-0.0950486046150134	0.376438671277374	0.438393967997928
FASTKD2	5.88094562893082	5.3859469875	-0.126848122591412	0.071682672576436	0.110437269835608
PKD1	3.01429471823899	3.558412664375	0.239413346507723	0.00225746616482167	0.0059008777177949
TSR2	29.1026681761006	25.84009926875	-0.171539815254797	0.00782562417320779	0.0170224159297869
POLR2A	39.7932084402516	40.23736520625	0.0160136136344473	0.421898445191184	0.481455922974064
AC010997.4	0.21605902163522	0.0934169726875	-1.20966887414004	1.13689205641972e-05	5.86711049052658e-05
TBCEL	1.6646284591195	2.245570134375	0.43188157421448	1.64085836146625e-10	1.80968548806244e-09
ATP2B1-AS1	0.27271956163522	0.295032709125	0.11345672368111	0.00102507270402869	0.00298445486937219
RPL12P17	0.194258041006289	0.1844563548125	-0.0746948249530068	0.36280032166219	0.424994019950158
MCTS2P	2.91139592603774	2.3937678129375	-0.282427824809609	0.0454741577176618	0.0753425784434424
LSM12	3.99137069811321	3.81582619375	-0.0648888153819338	0.189573123865069	0.247699720040102
THSD4	2.12392429465409	2.221872700625	0.0650438182058477	0.24502927178895	0.306125396614062
COX20P1	0.69561365572327	0.83096336025	0.25649861076048	0.462721916065313	0.520475258183716
AC004241.5	0.109947694572327	0.1004503825875	-0.130334294592811	0.322716714147061	0.385564624568075
ATG3	9.18663974842767	8.19732833125	-0.164383470938371	0.00368972574404265	0.00894448335411385
ACTN1	47.1419408679245	59.54285670625	0.336917283254533	1.85596433018421e-05	9.06604809319092e-05
DIO3OS	0.288451918018868	0.28972393174375	0.00634800244385914	0.0265831927752668	0.0481208202752799
LCK	2.45115534402516	4.009045504375	0.709796873675117	1.58953382918689e-10	1.75906000676248e-09
EIF3D	64.6889966037736	58.502489375	-0.145022320170669	0.00633496336863475	0.0142217041787388
AC097468.3	1.91171998238994	1.60321930125	-0.253899438785976	0.0379386933747879	0.0646685293549581
AP003390.1	1.66544969622642	1.08485408625	-0.618410766978431	0.000500967313537828	0.00160762112188054
AC099677.1	0.521507699622642	0.42967017125	-0.279458927897433	0.123946473325818	0.17467183448638
AL138756.1	0.377191092201258	0.4036034945625	0.0976430604132121	0.0745998786504915	0.114271422553546
GSN	43.3889978301887	50.1706856875	0.209515391543994	0.000779306158050662	0.0023548546526877
EAPP	16.3229912201258	14.30171858125	-0.190716937822056	0.00592733641550688	0.0134117785265904
ASB3	0.381402744654088	0.348791939375	-0.128948525985239	0.24949337466337	0.3108049424803
SLC25A26	2.60114817106918	2.40617737625	-0.112405585266348	0.149372220803843	0.203576255000183
AC073072.2	0.279839748176101	0.2528557634375	-0.14628623337532	0.0765716549446541	0.116671154611521
FALEC	0.338123592830189	0.2713867353125	-0.317200477637339	0.542510399345668	0.595293541920111
TSNAX	5.20968730188679	4.62750188125	-0.170963204429677	0.00188672066598548	0.0050657799288377
MED15	16.465651754717	15.62292865	-0.0757946945988603	0.446873172191707	0.505188057952481
ARHGAP8	0.351870236471698	0.27875241969375	-0.336059158177011	0.000267020251327917	0.000935196657419655
RCBTB2	3.94486230754717	4.38511010625	0.152638122993926	0.00738583133675093	0.0162143445134988
RAD51AP2	0.119073350899371	0.09336833858125	-0.350845251540664	0.000485305307454253	0.00156459070733458
OGFR-AS1	0.143721504591195	0.129741567875	-0.147635165385392	0.320894376744299	0.38386320040005
FTH1	197.377352955975	232.802723375	0.238151470587741	0.000313263455524703	0.00107472443166089
ZC3HAV1L	2.13011101446541	1.975055664375	-0.109035306642747	0.744433572305021	0.777547025727829
TMSB4XP1	0.761312266037736	0.86680438375	0.187218127027264	0.0932471765919064	0.137565935806516
RNU6-638P	0.171497778616352	0.1714672225	-0.000257070881887866	0.582415925175544	0.631640113625669
HMGB1P10	3.76571470566038	3.22709834625	-0.222686159245152	0.0567097245795003	0.0908344852023824
PTP4A3	8.17342041069182	13.23838483125	0.695715266273543	3.50979656835031e-07	2.48985787170216e-06
TNIP1	29.9793482704403	30.924736375	0.0447922761999076	0.0123186518363013	0.0250752772817569
PCBP2	32.0523950943396	30.0247725625	-0.0942788477542873	0.073032191004337	0.112143616793439
CAT	13.1534985786164	16.35196815	0.314017711542106	2.28131598805655e-05	0.000108816704296763
AC024293.1	14.837192836478	12.7298704	-0.221000431564597	0.0140676199762463	0.0281265705071498
HSD17B4	9.45163950251572	9.468024813125	0.00249888284222122	0.656341191744806	0.699039100427006
GTSE1-DT	0.289697031132075	0.273524583375	-0.0828743967585091	0.72340461922746	0.758676489299161
AC003070.1	0.805813664213836	0.6472853595	-0.316044396609256	0.0111072495427059	0.0229795195854737
POMZP3	4.00102179371069	3.459078026875	-0.209980929978664	0.155637226867862	0.210391267931236
LRRC37A17P	0.304453247402516	0.3433608516875	0.173504858432807	0.00666926369598908	0.014860792937972
FGFR3	36.6376952484277	26.077349325625	-0.490531519350107	0.000417443839077994	0.00137588245368985
PPP3CC	4.24563364779874	4.7092445	0.149515740433751	8.47086015939867e-05	0.00034576171915046
KIAA2013	22.9841588050314	21.863090875	-0.0721424909119994	0.112137301031669	0.160563788295879
CCDC102A	3.02198299811321	3.324400989375	0.137598866712552	0.0119846793223984	0.0245056478665764
YIPF6	5.07196437106918	4.836991725	-0.0684345413801122	0.611380468602031	0.657920957587878
AC125611.2	0.126732126918239	0.102397832	-0.307597127269375	0.0280332267397413	0.0502898158433144
NAT8L	0.197075836616352	0.29019664481875	0.558279940415198	7.50089727985207e-05	0.000310335154504886
SLC35D2	8.25039855408805	7.387923474375	-0.159294891008856	0.0540817429586304	0.0872280394757394
LUM	56.3663888993711	183.095703125	1.69969088487964	1.07737425752814e-29	1.60092880130097e-27
RPS7P10	1.30840887106918	1.058952056875	-0.305176172044787	0.00142239811234179	0.00396511551694763
NAALADL2	0.185691110006289	0.22794846775	0.29580296390892	1.63643029580582e-05	8.13451280341065e-05
SLC2A11	0.317947988238994	0.349500206375	0.136502527035594	0.11518623161409	0.164180653481722
PADI1	1.62143900802516	1.4139972375875	-0.197495454791363	0.925035028363421	0.935949470457007
PACERR	0.148530933899371	0.09000605675	-0.722669433558566	2.13598239376161e-05	0.000102715003154554
KATNAL1	1.4461255490566	1.6756947025	0.212566517105215	0.000206508140703472	0.000749280049754666
MYOM3	1.78493215698113	4.1677077823125	1.22338488671705	5.10949320715808e-07	3.52574954876069e-06
HMGN2	77.4422803144654	68.804335375	-0.170621961591583	0.116876554967154	0.166188387070169
HDAC10	1.42043233584906	1.13238897125	-0.326960505009786	0.00198997570394875	0.00530206228484347
ARHGEF4	10.6251159769811	9.20256330125	-0.207370915317793	0.0180556936415065	0.0346414481002923
FAM78B	0.259981902012579	0.343249584125	0.400846775274392	1.19888205160911e-06	7.66166710985651e-06
AC135507.1	0.174081379874214	0.19614199725	0.172136576088011	0.0790486269033202	0.119773470654772
AC004951.3	0.614748477106918	0.3861040636875	-0.671006517382968	4.57450502025701e-05	0.000200783447402042
RRP15	3.21672754025157	2.8765451875	-0.161256609961163	0.00204769884286612	0.00542984684310474
KLHDC9	0.606828055371069	0.40258777589375	-0.59198441980492	0.0111068620829808	0.0229795195854737
C12orf54	2.22669899965409	1.46956927475	-0.599513182411692	0.000732705185569603	0.0022334542972593
CARNMT1	5.11747382578616	4.7563830875	-0.105566901380244	0.175242124913278	0.232011372071133
IGLV3-12	0.369413359496855	0.97267598275	1.39672325430123	0.000147180844008523	0.000562651671144915
ADAMTSL2	0.881921382264151	1.659704155	0.912204142269184	1.96460515175384e-20	6.91555223942862e-19
SGO1	1.56158165849057	1.279102265625	-0.287876399105565	0.00694296398132616	0.0153966435247773
KIF5C	0.0973818633647799	0.1295142383125	0.411385699742097	1.46785277652243e-11	1.86753085933239e-10
TSPAN11	1.07501027320755	3.081965638125	1.51950033002466	2.81374598485819e-21	1.09544758682499e-19
AC006001.4	13.458745591195	11.04445551875	-0.285221654338134	2.84369978317387e-05	0.000132144807780526
ARF5	87.4988141509434	76.3691783125	-0.19627296334902	0.000183978073066008	0.000678794004985389
PDIA5	6.29048012389937	6.9055910125	0.134594756603688	0.00993288823848048	0.0209098737374566
NKPD1	1.23854847754717	0.89198300743125	-0.473562205951838	0.065238250826748	0.10201042578468
CBR1	59.979371509434	46.5661328875	-0.365185327428915	0.00165316870986885	0.00451974467785211
PTPN11	16.1802462830189	17.42743083125	0.107126334129926	0.0850312586114236	0.127236411724957
ALG1L	15.188501863522	11.098274346875	-0.452644203222599	1.27455387120601e-06	8.09476856668717e-06
INTS7	6.41645701257862	5.81469251875	-0.14207399757796	0.052583907417304	0.0851296026102162
CDC23	7.88675993081761	7.340767325	-0.103501853601275	0.0863586849212123	0.128866091274536
ABL1	12.8182320377358	16.3682324	0.352701242955762	4.34480183755313e-08	3.57766127621866e-07
TRAPPC6B	6.35596606289308	5.8183101125	-0.127511228284137	0.0247365971060917	0.0452729032782231
HCLS1	5.34864892515723	9.3527833125	0.806221252131757	8.39500896590903e-18	2.0844036292141e-16
SMIM4	2.45916241823899	2.312606204375	-0.0886474009189349	0.07884618595469	0.119487727192993
SLC39A6	33.2769162955975	35.67423565	0.100360771050825	0.0356398487027535	0.0613462989519674
TRMT112	98.8042590566038	77.0567833125	-0.358651269118757	4.08656991198129e-06	2.33555989156277e-05
TMEM25	1.74162114433962	1.614185938	-0.109624055780396	0.823699967232085	0.847022903441087
VGLL4	4.64411407672956	5.81240398625	0.323731569161521	6.78145199661253e-07	4.58042139368701e-06
AC004596.1	0.53523175490566	0.502939507625	-0.089778826035805	0.851206233182918	0.871670289606959
TRPC1	0.488598445974843	0.645258780625	0.401228593511367	5.6537653356642e-06	3.13810059616988e-05
SNORA80B	0.682300136100629	0.4172648153125	-0.709443229568755	0.00412641546111156	0.00986682457184208
AC131011.1	0.175584859622642	0.1608552700625	-0.126405245714408	0.78512253842529	0.813304466900976
CD101	1.01337526408805	1.22392764125	0.272349749206464	0.0011169886713933	0.00321884551848142
RPL3P2	0.535594343207547	0.44273489575	-0.274697634277116	0.027169891798363	0.049039324408617
KRT74	0.23741457327673	0.13970172426875	-0.765058667676847	1.4442971707316e-06	9.06925442756817e-06
SAFB	16.1638671006289	14.04245825	-0.202976881230641	0.000113833240718153	0.000449194782854159
MLLT10	3.57434448742138	3.34992786	-0.0935486570723096	0.0877027982177253	0.130531590343776
CMIP	12.5152769874214	12.21862659375	-0.0346080895313432	0.379064789228512	0.440951068908941
AF165147.1	0.348591332069182	0.158527910975	-1.13679982780813	0.0791567309670377	0.119911667315514
AC124283.2	0.687040749748428	0.530664281125	-0.372596226094238	0.0659475771594303	0.102965706144887
CYP4B1	1.78112703347799	0.99710401734375	-0.83697449721122	0.769359438721551	0.799463558114222
SETSIP	0.124424778742138	0.11014801725	-0.175830295911116	0.167593303329854	0.223603238013635
TOLLIP-AS1	0.726102730628931	0.5859691325	-0.309349009556413	0.137421928255922	0.190000903156925
C8orf33	16.8487657295597	15.42081360625	-0.127764025207687	0.0437338831702997	0.0729310177155019
TLR1	1.30476619685535	1.7010644075	0.382646455761733	3.90868005129592e-12	5.32444827701374e-11
ANGPTL7	0.0774197442767296	0.45913865388125	2.56815644709024	3.74183173905271e-12	5.11470766665512e-11
SPTY2D1	6.28036444654088	6.69008025625	0.0911752375334092	0.214448883424202	0.274004723645259
INSR	2.7225691327044	4.116019465	0.596281121902401	4.33288159847913e-12	5.88993527904991e-11
C1QTNF1	7.47895179685535	12.51482735625	0.742730398715894	3.87483971227787e-16	8.17200756654399e-15
ZNF175	0.638415882578616	0.7596340225	0.250807978853324	6.20875623943426e-05	0.000262225317762698
LINC01786	0.236145155471698	0.1783544336875	-0.404926858838208	0.276131987906317	0.338551695949132
AC073333.1	0.116821722830189	0.1045888175625	-0.159579956596795	0.201748478899045	0.260686086309247
CMKLR1	1.08730047672956	2.97255023	1.45095050287483	1.12370506166628e-26	9.76519764749813e-25
LDHB	106.854377012579	95.53622631875	-0.161526208882414	0.0792606517787409	0.11999438851493
AL138781.1	0.680327677861635	0.5037765570625	-0.433445794965843	0.000423226080347403	0.00139164170270989
KCTD5	18.2921778805031	17.45745935	-0.0673832402878318	0.0874776146782683	0.130236271306093
CAPN14	1.20844993740252	1.59988701125	0.404812313677324	0.44325468367196	0.50194273835709
HTR7P1	0.505873027484277	0.59641222375	0.237534508135477	0.000470105473145487	0.00152162839046393
DHRS12	1.69802525534591	1.841197098125	0.116786157095096	0.0560820035442137	0.089999363643171
CTNS	5.32154520125786	5.54513678125	0.0593778299914609	0.0927762020624931	0.136941276110744
DNASE2B	0.0256225786352201	0.17858339748125	2.80111038266307	1.23894955056185e-09	1.24124508241055e-08
TFAP4	2.66193447987421	2.170439711875	-0.294487712060356	0.000237188898856133	0.000844080275161515
HSPB3	5.04990884	15.7342012124375	1.63957468838328	3.86779968685284e-05	0.000173536624257567
FAM221A	0.231144008484277	0.1608387961125	-0.523176524124173	0.504675023231488	0.560123426009548
TPGS2	6.22214671698113	5.385728475	-0.208270916470045	0.163562899548755	0.219127006374127
TMEM234	2.68685821257862	2.460065216875	-0.127223629077751	0.072066147927868	0.110913949680889
SPINK5	49.490575722956	44.59100968175	-0.150400957938668	0.313885746496947	0.377259813615064
INHA	0.23181313263522	0.20300829809375	-0.191423600259063	0.00852923878857143	0.0183562782735254
PRR29	0.17241398591195	0.2534988926875	0.556102637386792	2.45958214085463e-14	4.29786588454903e-13
TM2D2	10.6667137861635	8.94455975625	-0.254033396520696	0.0601019183702514	0.0952335321933507
FAM32A	41.6734358490566	38.4649964375	-0.115581876070452	0.00727940656389582	0.0160150235276668
FLYWCH2	14.2565378427673	13.32964185625	-0.0969856518752201	0.247502360720255	0.308759353613207
SEPT7-AS1	0.11519637427673	0.121162479375	0.0728476960373214	0.340860093505515	0.403550819862447
IGHV4-28	3.61904574144654	7.8124501105625	1.1101657296226	0.000617069738629057	0.0019280747880107
SAV1	6.25782574842767	6.46988769375	0.0480791829640426	0.260129734398555	0.321912613464862
RPS7P14	0.185860550188679	0.1412344996875	-0.396128041457823	0.000551615988326375	0.00174825086759382
RNU6-1266P	0.170752912578616	0.130678911875	-0.385883840124943	0.0579580752211661	0.0925156971347508
KIF2C	14.0615043081761	11.19484399375	-0.328916519459474	0.000545879117774441	0.0017326076808409
SLCO2A1	6.17562601169811	8.2586186525	0.419315107321477	4.80527140867806e-10	5.02359899255248e-09
RDH11	15.4052412327044	13.97001991875	-0.141087196132124	0.00379111520393478	0.0091594698473122
AL138831.3	0.153171885056604	0.0973589027	-0.653766699473867	0.00496590515534661	0.0115422459407734
WDHD1	4.31667248301887	3.60777901625	-0.258808662674241	0.012360972808135	0.0251456470564485
ETV2	0.576665621383648	0.454195693625	-0.344420989498835	3.30101221755935e-05	0.000150768427562202
PADI3	8.71839171584906	7.7777463912	-0.164709831575028	0.884643109333952	0.900793156159162
CAHM	0.263001563396226	0.2415080044375	-0.123000369635024	0.0993206573249491	0.145117256288243
KYNU	2.43430351320755	2.63282306875	0.113101515499047	0.0131450853119409	0.0265190414221413
SPAG17	0.516812341446541	0.42558504415625	-0.280193069146877	0.0265843676790486	0.0481208202752799
MRPS33	5.44377995597484	4.55548045625	-0.257005532736285	8.01137537514786e-06	4.30086687955401e-05
FZD10-DT	0.351503767421384	0.47220902575	0.42588546513765	0.000282557250917218	0.000981663295797709
AC003072.1	2.69793038679245	2.23054752	-0.274455239820297	0.00805419965956912	0.0174571930267423
CPNE8-AS1	0.907389281823899	0.879569924	-0.0449233449811925	0.325695915926464	0.388670928201757
AP005131.5	0.251325276855346	0.3076931811875	0.291936695837812	0.142265525159196	0.195758288702047
PGAP2	9.28788225157233	7.03365473125	-0.401075164808776	1.61650082082943e-09	1.59406306880779e-08
GCAT	7.10066568490566	6.2279906625	-0.189187501694132	0.00344023000598933	0.00843207218541782
FBF1	0.923760311949686	0.61820903225	-0.579423831545399	2.09808764937746e-08	1.80874110641194e-07
RPS27AP12	0.249167434654088	0.1600645425	-0.638461767873802	4.33593463018211e-06	2.4657698951541e-05
TBC1D3L	0.191446484792453	0.13203573803125	-0.53601269485401	0.000167170179842982	0.000627726605097123
AL133260.1	0.92903169509434	0.8844662285625	-0.0709207590529768	0.00662055526546661	0.0147623973422191
AL360181.2	0.784252879245283	0.720944594	-0.121430530882492	0.230790502014983	0.291309033343513
NIP7	15.8554769245283	13.8912095375	-0.190809050263943	0.00114112914209371	0.00327628611799353
NBEAL2	9.75031598113208	9.146208729375	-0.0922751295740509	0.261158848398362	0.323083453633461
AC012186.2	0.225060059371069	0.1730011823125	-0.379528151957058	0.02589409220738	0.0470902839040414
PRPF40B	1.03224160380503	0.926877818125	-0.155329604634065	0.0592793605113999	0.0942216078806982
AL022324.2	0.117500569685535	0.0963510213125	-0.286295887360511	0.134970314197911	0.18733205962043
NFRKB	5.49517626415094	4.92734693	-0.157354703965767	0.0316849205394707	0.0556509040884636
SLC19A2	3.95440356163522	3.507285006875	-0.173105440224259	0.412142286658641	0.472260522256717
MMP3	46.6076104093082	100.598065033125	1.10996510336246	5.6958573246672e-10	5.91967745232097e-09
CBX2	4.7454455408805	3.733762243125	-0.345913482319589	0.326892821337845	0.389812280088366
WWC1	3.38336596477987	3.40487501	0.0091426031686892	0.7224949045685	0.757926590446778
FAM160A1-DT	0.712787595408805	0.568281296125	-0.326866997294652	0.034636820670429	0.0599537925636289
MIGA1	1.44679819496855	1.479319236875	0.0320697162184115	0.241108489767042	0.302099501918463
GARNL3	0.343493873144654	0.2935179320625	-0.226835720671097	0.0210319198820952	0.0394990209768321
IGHV4-61	2.48968303528302	7.96180160175	1.67713283905921	2.66268795872181e-05	0.000124655805205577
GM2A	67.2474252201258	69.2666606875	0.0426820932788292	0.304071274708635	0.367528806797783
MYDGF	48.274687672956	48.261240875	-0.00040191520699473	0.783319841701657	0.811846663750637
PPIAP14	0.155541996477987	0.10113766325	-0.620983810898295	0.00747738112622299	0.0163876042561424
DDX31	4.03852040880503	3.5509352875	-0.185627761320668	0.000232716479203974	0.000830441610299644
EIF2B2	7.41781860377358	6.87555979375	-0.109517808904253	0.012878960417295	0.0260523582545011
RPSAP5	0.188758459748428	0.14878439075	-0.343318125839999	0.034173620812662	0.0592901066661044
MN1	5.10515591761006	6.329997508125	0.310249908300553	3.82763697398055e-05	0.000172115457000474
CRNKL1	8.34166227044025	7.6230893625	-0.129959114535733	0.172551921270817	0.229057315311531
PLA2G4C	0.982497705660377	1.239432124375	0.335153323086592	1.43991297700887e-06	9.04464214600021e-06
TYW3	3.90350374842767	3.664007185625	-0.0913473222930226	0.194537037116602	0.252946227006331
ZNHIT6	3.9442479591195	3.6711097625	-0.103534000826123	0.183900607093539	0.241568878985278
AC083843.3	0.155580592679245	0.1245807335125	-0.320581136003669	0.000455329089313758	0.00147952155787994
DDX39B	6.70137635849057	5.123636010625	-0.387289444631039	6.20875623943426e-05	0.000262225317762698
CASP14	23.0543096846541	30.912593653675	0.423158237682343	0.181309674318361	0.238793918828228
AL157838.1	0.207915238176101	0.2040279136875	-0.0272289524109319	0.688226890374098	0.727269130233005
CLN6	12.5613317987421	10.9678897	-0.195703464536201	0.00250679357429513	0.00645380818902645
SFTPD	1.25654230194969	1.70785220975	0.44272389479604	0.945310355929159	0.95398472645119
AL596244.1	1.66967780050314	1.9062020581875	0.19113132244574	0.0563951370119176	0.090404985347442
LCE1E	0.200031199559748	0.111807159275	-0.839212469407587	0.0426911841583417	0.07143085704197
MIR1254-1	1.0215468591195	0.7893150775	-0.372082170123323	0.0224250924552674	0.041647427809547
MDFIC	4.51117960062893	5.97115555625	0.404505428986719	1.05386039934336e-07	8.16657903408354e-07
INPP5D	1.93949800628931	3.030641059375	0.643939700637749	3.74452014979495e-11	4.51336403937514e-10
RIOK3	23.4568157924528	22.0166401125	-0.0914128634765712	0.0200386935543495	0.0378969405157843
HNRNPA1P35	0.233067384213836	0.1930581858125	-0.271711398832485	0.00480589400891984	0.0112158653372058
FAM219B	1.64978992389937	1.554228709375	-0.0860835142737926	0.219420855964077	0.2792942118745
ATXN7	2.13390693522013	2.368614310625	0.150546040696288	0.00452282195034696	0.0106510104144028
ZNF384	4.14277087610063	4.378996568125	0.0800042876290079	0.271604885870828	0.333863394061729
AC093635.1	0.380066588930818	0.2770348601875	-0.45618467901783	4.81909173752098e-05	0.000209962982925519
SLC12A9	4.91952218238994	4.6066333875	-0.0948054103327443	0.144968523630867	0.198729385985807
RALGAPB	5.54390348176101	5.6130223125	0.0178756535485656	0.713419518821005	0.749820439143118
SPTAN1	17.9863916352201	20.06611761875	0.157855724507045	0.000108850038056707	0.000432158849849451
PDP2	1.5615003245283	1.39228277875	-0.165480610546176	0.0376027571571424	0.0641633301911758
TTTY15	0.514773258849057	0.642328366625	0.319373899221894	0.379248642445118	0.441138576267503
BTNL10	0.219112174779874	0.211027248625	-0.0542403515444487	0.397761379358786	0.458725422495776
PIBF1	3.93574938113208	3.098280905	-0.345170404613988	0.259616231302326	0.321338434445926
IGHV4-55	1.85092222320755	4.3885222436875	1.24549094617811	5.14156902113138e-05	0.000222018151209724
MTERF1	2.02558365597484	1.748298066875	-0.21238649860708	0.0839377177515977	0.125861316727207
AL731577.2	0.565721586163522	0.6513738381875	0.203393555663983	0.0106711362394287	0.0222058813519834
FCAR	0.0831109447672956	0.24537332308125	1.56186802696004	3.04388753705798e-09	2.91023157153097e-08
FRMD4B	4.4125707163522	4.65966548375	0.0786069885101912	0.221707995475815	0.281634549721497
TANGO6	2.72398232264151	2.64315909125	-0.0434540778342221	0.65546401950523	0.698219470487513
HLA-K	3.05966826981132	2.742528263875	-0.157868755156808	0.395732140493313	0.456899279172173
SLC8A1	0.188765051949686	0.416232724125	1.14079870571288	1.25846731280846e-19	4.00938211311448e-18
LYPD8	0.264724937836478	0.3231154049875	0.287555427604729	0.126917807171288	0.178124155327779
AC006213.4	0.293617034339623	0.3294290543125	0.166032131267194	0.0850230156179895	0.127236411724957
CARD16	3.65875715157233	3.8709742375	0.0813430454981403	0.0222091841349995	0.0413153649055715
ZNF596	0.313854663836478	0.28176538875	-0.155602241305736	0.298394295672865	0.361610120125007
SLC27A5	0.589339235597484	0.4502331351875	-0.388426080898572	0.00733244572054371	0.0161135006091786
TDRKH	1.52246498899371	1.54346282375	0.0197616823232014	0.272665011264632	0.334955011313728
LDB1	24.0513573459119	22.80723554375	-0.0766267265050429	0.274260501376036	0.336511498253131
ACO2	19.5312241383648	21.80745290625	0.159038899780231	0.0363925625284502	0.062437653990729
ARMH4	0.371783412679245	0.68551015825	0.882715639713512	3.13785528549349e-16	6.69019616510584e-15
GPIHBP1	0.13250007627044	0.407001345425	1.61904037349039	2.6858028826997e-18	7.06511336684221e-17
TMEM190	0.204552613584906	0.1470081859375	-0.476575479094119	0.0155354320293272	0.0305807179576179
NAA80	3.03271396666667	2.826898731875	-0.101389232845591	0.272134595205717	0.334387831730494
RPL23P8	0.662802448553459	0.5459852919375	-0.279716844707019	0.00328253384477863	0.00809345913279013
KLRF1	0.188292587213836	0.230995703375	0.294889812696599	1.05880893398857e-05	5.51090232861538e-05
RAPGEF5	2.84953426415094	2.73540216375	-0.0589731841995198	0.959815227602368	0.966268267506604
TYRP1	0.137179228930818	0.378179738425	1.46301001912379	4.81301694555378e-08	3.93160670844104e-07
NLRP3	0.613319961949686	1.228509084375	1.00219671316138	1.95223468855645e-13	3.05975849013203e-12
AC128657.1	2.87256767496855	4.7714939921875	0.73210017429711	0.98973116086758	0.991050626914026
ARHGEF3	4.68699308176101	5.33341127125	0.186395916418288	0.0219271425058288	0.0408648880821889
TMEM138	4.20268365660377	3.84306301875	-0.129054232397589	0.113792367098533	0.162479440911028
DCLK1	0.275341722641509	1.019349671625	1.88835388613021	4.63360181678333e-18	1.1775155739622e-16
FBLN5	1.7976121172956	6.091555650625	1.76072895352938	1.86441166491882e-37	2.59233124780784e-34
AC008555.8	0.27389858490566	0.281278709125	0.0383585422425223	0.0161928533639819	0.0316603137387778
PKN2	7.42870636477987	7.1320641	-0.0587913323056006	0.190393896697904	0.248555267461699
AL356056.3	0.191365797484277	0.1763533485	-0.117864033069022	0.399060011838186	0.459799401685598
AC011451.1	2.06783234138365	2.277590845625	0.13938938200722	0.0930121746779468	0.137248131075025
RTN4IP1	4.41680910691824	4.0055815625	-0.140992761012204	0.000165374555858486	0.000621823663191286
OLFML2B	5.73900410314465	22.863940625	1.99420176405568	2.0676064115679e-40	8.04960528151615e-37
CD200R1	0.240976008056604	0.428933331875	0.831863913704942	1.88842365091296e-08	1.64034157914644e-07
OSGIN1	5.80987718742138	4.984276371875	-0.221123601210569	0.0422961455114477	0.070897853140949
MRPS14	7.16585791194969	6.4378257125	-0.154565917283489	0.00332133038911253	0.00817461339669547
LINC002481	0.126316342937107	0.14178403558125	0.16665379042295	0.308082203771764	0.371667861574674
AC007546.1	0.14801178918239	0.1172735311875	-0.335834659848654	0.0275593831485712	0.0496410615684359
TTC14	2.35762388867925	1.84913001375	-0.350486918486331	0.0262547010951095	0.0476570320325813
RASSF1-AS1	0.149034168427673	0.16650313625	0.159906222986191	0.00943760273696979	0.019999169919209
ELMOD2	3.54278524591195	3.6071181	0.0259626430919269	0.820866206486711	0.844688987443586
AL513497.1	0.221162199679245	0.14769093245	-0.582523571996017	0.0140676199762463	0.0281265705071498
DNAJC17	2.5388544245283	2.097221320625	-0.275698556943317	0.000131393978536728	0.000508896774014315
GIPC1	57.1383516603774	46.2450385625	-0.305160824502073	2.183803747727e-06	1.3210044671614e-05
SEPT2	37.7848485660377	41.7325164375	0.14336407580846	0.0108403286492125	0.0225109705019811
SRSF11	12.223364081761	10.50612715	-0.218410444625708	2.73916314801681e-05	0.000127897696904042
AC020571.1	0.204706227484277	0.3986967824375	0.961736970472487	7.67205449870029e-12	1.01053728453929e-10
DLX5	7.48050858251572	5.522380314375	-0.43784611232286	0.0683060939961703	0.105998598989912
AC010422.6	0.126688122603774	0.1437405613125	0.182185951185914	0.00239838475418673	0.00621746672326527
AL035461.2	2.15418419748428	1.280044571	-0.750947569881116	3.53019021204521e-06	2.0488575631387e-05
TCF7	1.24346921616352	1.438625094375	0.210319882761449	1.07383166445077e-05	5.57418858138632e-05
CA12	37.526228136478	32.92611429375	-0.188667022946928	0.068674690060517	0.106468741376077
C16orf71	0.115768438427673	0.13949477661875	0.26896911167542	0.0998209079704773	0.145791851332031
AC104339.1	0.164523027987421	0.1621611140625	-0.0208616240753101	0.13975386814899	0.19277556670835
BCL2A1	3.97723433899371	7.166861415625	0.849575889272626	1.10111864299646e-10	1.2476353611507e-09
AP002954.1	0.28288999245283	0.4010468441875	0.503529619496103	0.00141783279865249	0.00395408785939389
MPDZ	0.525582933773585	0.9944966375	0.920048062553239	6.74852081936299e-15	1.25111148828305e-13
AC009226.1	0.165466162578616	0.12901684	-0.358976833053664	0.0165441660476846	0.0322435659075119
C2orf42	2.1712657427673	2.208323799375	0.0244154160956933	0.475667527383685	0.532775764816973
AL355574.1	1.62929181698113	1.248663705	-0.38386004628588	0.000140757424183601	0.000540324200188913
ITGB6	24.6590182815094	28.9926165809375	0.233570177687408	0.00230357319375906	0.00600285887412502
HRAT5	0.130647689874214	0.1417779618125	0.117951680235195	0.725766613059841	0.760866700227427
ZBTB8OSP2	0.199592034150943	0.17790217625	-0.165969983938476	0.0353382746151327	0.0609349679916886
TMEM71	0.417686281371069	0.49515932825	0.245473058387706	2.93552503225719e-09	2.81353669512154e-08
NDUFAF3	11.6197464591195	12.59322050625	0.116068685724889	0.00234107809698966	0.00608674051502614
CASC4	5.94655018867924	8.3298383125	0.486235541299588	1.44479316127351e-10	1.60527075783962e-09
PDXDC2P-NPIPB14P	0.393095992955975	0.311800145	-0.334260058702696	0.000155229037893148	0.000587648473673283
PPCDC	2.09821488427673	1.73484669125	-0.274354258881943	0.00445445583331755	0.0105167298061079
AC233280.2	0.195444259245283	0.11726724875	-0.736957065926207	0.00727351608639884	0.0160111120816284
NACA3P	3.43535857842767	2.800536657375	-0.294757381168168	0.00113869236517306	0.00327266877018438
UBR7	11.604579490566	10.70485536875	-0.116428941520819	0.328092400225259	0.391027163582005
RFX8	0.171410510138365	0.2728075591	0.670428048018286	2.97554519792271e-06	1.75414787470513e-05
CD3D	6.60939192641509	9.694166929375	0.552599377489997	6.1943731410678e-08	4.97851641469966e-07
AC010359.1	0.239748567295597	0.1837239465625	-0.383982514476929	0.0287186204537106	0.0512501527091979
SKAP1	0.874834100628931	1.2660732816875	0.533279549747867	7.01081480422793e-10	7.21694981380756e-09
AC127024.4	0.354532093647799	0.2667015454375	-0.410690047038377	0.00907901979030346	0.0193573055025243
RNU6ATAC24P	0.204217406163522	0.1774226453125	-0.202915677844234	0.678468162769375	0.718477927128096
ZBTB12	2.14143558264151	1.799827785625	-0.250719409005324	0.525046827433228	0.579003033243554
GNAO1	0.493791069496855	0.6469490088125	0.389751261724342	3.80752844223767e-05	0.000171329978401753
NUDT8	11.5454930943396	7.3239775625	-0.656630513763863	1.42391114890139e-08	1.25306755987859e-07
AC114402.1	0.145706993018868	0.12183949575	-0.258088243195915	0.134836541628817	0.187199780282901
AC122129.1	0.183835084402516	0.1923553391875	0.065361747784018	0.745352252194549	0.778381368569453
AF064858.3	0.626130466163522	0.44931200275	-0.478745699385622	0.0126608098289402	0.0256831975709609
MLIP-IT1	0.448528405786164	0.3392842065625	-0.402705080277781	0.0100553802263497	0.0211038308879917
IGKV6D-21	1.54096005880503	3.128613409375	1.02169393322064	0.000140688922095563	0.000540324200188913
RGCC	10.6681237358491	16.97659789375	0.670240908691973	4.69202428529723e-14	7.94908135227118e-13
PARPBP	1.91121919308176	1.51816591625	-0.332163779378629	0.000158286590733798	0.000598060321277972
TRBV5-1	0.374208270503145	0.8404095586875	1.16725112667256	3.60971690474879e-13	5.48530439249336e-12
MPPED1	0.394200001710692	0.136872489525	-1.5260952791744	0.0598774100481823	0.0949318833684571
LCE2D	1.48984451779874	1.7057775225625	0.195267717312022	0.5985519240513	0.646206648122522
IL4I1	3.26808961698113	5.243204645	0.682001310733018	3.51304155675066e-13	5.35931559119971e-12
TMEM258	19.6771088805031	16.60916455625	-0.244538756535945	0.000641429258982913	0.00199489726080227
FARP2	2.74267154716981	2.6600527975	-0.0441269793367012	0.529807076510096	0.583393175209047
SPEN	7.95730794968553	8.328372775	0.0657542118868917	0.207362729654425	0.266736463057757
RN7SL396P	0.132974408993711	0.114035645625	-0.2216637678041	0.0840389441129487	0.125988315966349
AL034397.3	0.198267960352201	0.298041503625	0.588061686283896	0.000210496316865144	0.00076208204316148
AL359220.1	0.307467375849057	0.256824758	-0.259649054399819	0.00274808810724841	0.00697175590977421
GALNT16	0.0770131555974843	0.18677224800625	1.27810328765903	2.96057207815324e-13	4.54857901131263e-12
RNF25	9.70000075471698	8.69307585	-0.158118126884047	0.00368972574404265	0.00894448335411385
CTTNBP2	0.269686406289308	0.3797956807375	0.493940694926898	2.28383311325515e-06	1.37723343812344e-05
SLC27A6	0.157013219792453	0.28888456405625	0.879607086031955	0.00195342950861774	0.00521825975226471
NAB1	21.4491451572327	16.1560060375	-0.408849560839322	0.000900250296657513	0.00267097580776332
AP001107.9	0.826988918238994	0.846320095	0.0333354251393914	0.389681537335072	0.451090675889897
NSMF	12.0361949119497	10.27704956875	-0.227953233089045	0.00779746472215847	0.0169668509145469
SFRP4	2.79706996213836	22.1613217825	2.98605568656867	9.47734144166471e-27	8.34777957029164e-25
CLOCK	2.98184843710692	3.2143970625	0.108341221311855	0.0694167864034764	0.107456633330423
ITGA9-AS1	0.165612598050314	0.132242529125	-0.32462620054852	0.0440518613113818	0.0733732807638708
AL391825.1	0.185377939811321	0.131493731875	-0.495475541931678	1.11047694829244e-05	5.74602452829895e-05
RRNAD1	6.84280308176101	5.7251457375	-0.25727501245718	9.70696475366753e-06	5.10691286202411e-05
NUP205	11.8552158176101	10.68677349375	-0.149695580213868	0.0434178842421717	0.0724661351846107
INHBA	18.3329346352201	24.86198966875	0.439504014748297	1.45753990842079e-06	9.14356166848827e-06
NBPF11	0.442969024654088	0.3930771758125	-0.172393223942234	0.0519945612519555	0.0843368160428769
ANKRD34B	0.18886125463522	0.06265546974375	-1.59181439391874	0.539473182085297	0.59226129166276
C9orf43	0.28355047372327	0.20639231525	-0.45821631170827	0.00121647427758502	0.00346551855516903
TRERF1	3.7456848408805	3.656315995	-0.0348387575356899	0.70438450982791	0.741766235775499
FRYL	3.22788385471698	3.53550722125	0.131328537316739	0.0509765020311522	0.0829550734441071
AC104447.1	0.501802359018868	0.5844413166875	0.219938919101833	0.0111063852182869	0.0229795195854737
ALDH5A1	2.53729903056604	1.898964966875	-0.41808026652701	0.173317408074547	0.229932301886399
PQLC3	6.70387523144654	7.74105363125	0.207534645591144	0.000100999249304414	0.000404537322419696
RPL23AP63	0.122885795408805	0.1083314616875	-0.181865869469972	0.00614189263363132	0.0138425474130216
RPL36AP15	0.148443153584906	0.131959999	-0.169809883573478	0.564927161977481	0.615485091792335
AP001412.1	0.137336110943396	0.108309209625	-0.342555093596447	0.213586915753703	0.273190282019948
IGBP1	29.0243203144654	27.0587376875	-0.101167744785108	0.191217283362775	0.249529773945148
SPATS2	4.99856829559748	4.65268351875	-0.103451876620499	0.0916029419715736	0.135384015520359
BRI3	11.1912213773585	11.81496285	0.0782475965785254	0.0856928944921481	0.128078768748783
HIST1H2BE	0.45487217490566	0.368359241125	-0.304347749538209	0.216664049372139	0.276389532776669
TRPA1	0.140558506572327	0.24815924639375	0.820095442366943	2.97936740109575e-07	2.14880940458429e-06
LYPD1	1.97776217339623	2.6811147848125	0.438964033865289	7.27537861676483e-05	0.000301966993931651
LPP	3.30387212075472	3.975502295	0.26697930583513	0.000441024688563734	0.00144019234819353
TMEM233	0.151248863647799	0.3951858099375	1.38560684126897	5.49551181687302e-14	9.26998553095756e-13
COX11	3.74200345786164	3.52517501875	-0.0861160051608882	0.169515444698717	0.225711297304275
LINC01128	0.916722065408805	0.991292233125	0.112826027435218	0.0100380853118664	0.0210743495125961
SERPINA5	0.0917209770062893	0.4286666229	2.22453246192022	1.0485255865594e-16	2.34874557744134e-15
KCNK17	0.111694725893082	0.178927817875	0.679816635466083	3.39918383994426e-10	3.62170293532321e-09
HOXA13	0.256944856987421	0.1397184237	-0.878936503938463	0.038800144510337	0.0659003239715749
AC079944.2	0.446120347358491	0.3727031005	-0.259406129486134	0.229141481831074	0.289471613039372
XRCC2	1.53530935786164	1.147435946125	-0.420115761764028	0.000152227138517805	0.000578421526134607
AL662907.1	0.40021825081761	0.3884542739375	-0.0430421738851152	0.744433572305021	0.777547025727829
TMEM189	13.8395777295597	11.801007225	-0.229889924453989	0.000313263455524703	0.00107472443166089
F11R	48.3755004654088	38.68341125	-0.322561563888442	1.24420152615579e-08	1.10390277612346e-07
KIAA1841	1.28223930188679	1.160431485625	-0.144004189147641	0.224938609572722	0.285068683199388
CASP6	6.47144005031447	5.88786615625	-0.136341905887833	0.0939614955372943	0.138501777383687
FAAP100	7.58259631446541	7.53029848125	-0.00998486746838445	0.964653380934441	0.969884960139963
NR2F6	16.496204754717	12.82438665625	-0.363244316367084	7.15039571451493e-06	3.88363847596952e-05
AL122020.1	1.08693218616352	0.912072360625	-0.253041740834722	0.00308252115720218	0.0076820326265648
AL049552.1	0.147897299622642	0.12136534925	-0.285239131542053	0.186172303565733	0.243894613447107
XRCC6P2	0.20700928654088	0.202598097875	-0.0310748599756852	0.270547586723841	0.332794901937838
ROBO1	5.43932455125786	6.748215641875	0.311078565774048	7.23234025946369e-06	3.91939686778174e-05
EHF	21.5311333985535	20.6263083746875	-0.0619386291891972	0.732523075282192	0.766711161600341
MRPS21	34.8907303836478	27.46282309375	-0.345363860723552	1.51516939040986e-05	7.59574745138252e-05
CCDC120	6.35839187358491	5.481226311875	-0.214163231149012	0.0436705440193211	0.0728316321007629
LCN1	0.48731332672956	1.07270395675	1.13833039611058	3.35553661451229e-07	2.38841077607171e-06
ATG10	1.19231281069182	1.132803593125	-0.0738650388825596	0.238197039808267	0.299202657088967
FKBPL	9.11524058490566	7.52388253125	-0.276803410272474	3.15670639587827e-06	1.84862956384375e-05
AL512329.2	0.67702068245283	0.523297873875	-0.371567510290634	0.323290852150277	0.386180021560924
AL139327.2	0.312215692578616	0.18885295125	-0.725279722553308	0.0159251338575013	0.0312261142644274
FCGR1CP	0.10918106245283	0.21382121625	0.9696823692074	8.46141127876398e-11	9.73462363784986e-10
TBKBP1	2.33108898993711	2.3541709825	0.0142150257655853	0.435353229667263	0.494519809109117
AC090607.2	0.365242602012579	0.30393612575	-0.265086888222749	0.0346896127802114	0.0600166292725663
RASGRP2	0.361762696352201	0.555962685625	0.619944407096839	3.15078162859922e-11	3.81899845468944e-10
AP005233.2	0.628502535974843	0.3895089058125	-0.690262251113494	0.0589032357128798	0.0937002849053623
MAP6D1	1.8981702	1.554771803125	-0.28790650909969	0.00136378449045178	0.00382197363822838
CEPT1	2.26705528113208	2.198900805	-0.0440370469911611	0.373171854165506	0.435188312556059
EPAS1	29.2650495974843	36.5633346625	0.321218929888155	1.00962701167489e-05	5.28033299550333e-05
ALDH3A2	18.0187049811321	15.2596722125	-0.239771354725629	0.127734278481361	0.179011912521107
LPIN1	1.54605469371069	1.688160473125	0.126860692847329	0.00388002849286179	0.00934760329728312
DNASE1	0.703181457232704	0.566135081125	-0.312750702910054	0.000789643546719024	0.00238128602330481
SAP18	25.8500553647799	22.9762204375	-0.170025874674423	0.0213039190089632	0.0398867064949964
KIAA0930	18.1361937610063	19.88878588125	0.133083499430744	0.00915846990498716	0.0194840191443148
FOLR2	2.56407537515723	8.717769729375	1.76552042399621	3.88483685748059e-31	7.79610662553785e-29
GIT1	18.689954245283	16.5664671375	-0.173997062115641	0.0151987775499689	0.0300212484817549
UBE2Q1	19.053257572327	17.743700075	-0.102730794489814	0.0790531979334483	0.119773470654772
FBXO25	2.18759502704403	1.8055045175	-0.27694365758829	0.00290516541445569	0.00731306736813584
CCDC18	0.969375704402516	0.7672994134375	-0.337266272459981	0.00242751704956746	0.0062796075597183
CYR61	31.1442179559748	68.88511360625	1.14522789727981	2.85872059868395e-14	4.95528541175261e-13
AC025459.1	0.230244906981132	0.194971111875	-0.239908863050646	0.187578515031799	0.245406504039855
AL590556.1	0.287487700251572	0.231997234625	-0.309392625012042	0.122052000770825	0.172419179331259
GFRA3	0.551345246735849	0.58642002205	0.0889783594358805	0.00502812966565011	0.0116673706128913
CFL1P5	0.292607978490566	0.2200254995	-0.411298375474423	0.000457410355742311	0.00148504487401196
AC093627.4	0.311391999025157	0.320882776125	0.0433144768617042	0.00223926128146902	0.00585879840121988
SERPINB12	2.19359520503145	1.60862535075	-0.447468961509479	0.570055284291307	0.620273681610653
AC097639.1	0.251632960566038	0.299672781625	0.252067145734029	0.0104505204136161	0.0218108534760857
AC010761.4	0.127420492012579	0.0959869101875	-0.408687730417583	0.0246215301014571	0.0450835015478284
COTL1	18.7585733396226	23.99095916875	0.354940728728928	1.20391170322634e-07	9.25932248716078e-07
MIR4768	1.3124071654088	1.012524065	-0.374259178314875	0.00925735838082895	0.0196686027331605
TCP11L1	2.71328131509434	3.00646277125	0.148028458779107	0.00379111520393478	0.0091594698473122
PITPNC1	2.85871106352201	2.9537495375	0.0471826874572543	0.00452282195034696	0.0106510104144028
SRSF6	28.5171336981132	24.5368305625	-0.216880074295388	5.48653062952282e-05	0.00023508871942393
SEC23A	6.78620249496855	8.92614886875	0.395433388224533	2.81258617584642e-08	2.37114779120946e-07
ZNF346	2.41345026415094	2.280782853125	-0.0815679980687607	0.647590970274457	0.69123243007965
DNAJB11	18.8416059748428	16.33615909375	-0.205853117670465	0.0134160612997618	0.0269901869844112
GPR18	0.194543313773585	0.3350363281875	0.784226138910085	5.72407350267963e-07	3.92203737687203e-06
AC006511.3	0.395247178050314	0.303212349875	-0.382426646352226	0.0161391428811416	0.0315743271682716
APLN	3.83928409433962	4.812486409375	0.325945147679101	0.00102066603485794	0.00297340392615155
GLB1L	1.88210665220126	1.965355586875	0.0624419765967527	0.00144648712574189	0.00402017681177779
AC083862.2	0.507695717735849	0.69987809925	0.463139572187011	1.72718910780517e-06	1.06870512309394e-05
ANP32E	21.0255896918239	18.05967215	-0.219374560638009	0.0316849362998275	0.0556509040884636
RFT1	3.82739349685535	3.6828727125	-0.0555306974099652	0.20302104627657	0.262086855018218
FAM3A	10.8337380880503	9.00718204375	-0.266383393255114	2.30609687496041e-05	0.000109649442520712
CCDC43	9.21115986163522	8.389181975	-0.134852689681061	0.00205606927171906	0.00545055759815923
CCDC9B	2.12954766289308	2.410786868125	0.178957091161057	0.149715149677506	0.203943674151318
PGBD4	0.376304392893082	0.327261637625	-0.201455634997231	0.0647088443873181	0.10129653114946
ICA1	0.799187673081761	0.800499872	0.00236684132776516	1.35670435959766e-05	6.89365885250014e-05
B4GALT1	47.7341666666667	61.8824094	0.374507096143896	2.10631152789458e-07	1.55544234453702e-06
COX16	11.5023544465409	9.64376854375	-0.254260269440046	2.5202197876941e-06	1.50440350773546e-05
AC080023.1	0.411048034779874	0.3095929024375	-0.408934598670026	0.00470682493147693	0.0110203336680455
HOXC13-AS	3.19608487672956	2.7807663429375	-0.200823195979442	0.286155354771225	0.348863506189555
AC091271.1	0.797418903899371	0.7135292553125	-0.160365224138342	0.35900741517181	0.421396426901499
MDH1B	0.158344674647799	0.1001123793875	-0.661447966802627	0.0130780937463682	0.0264030463458622
THAP10	1.1010425527673	0.860605221875	-0.355446727597712	0.0025269793255008	0.00649032584116619
KRT8P48	0.22775633636478	0.1777332176875	-0.357777850537718	0.0123399957553045	0.0251160975923
PRPF4	18.1831029685535	16.43532953125	-0.145798035200444	0.00506662952530581	0.0117455055781354
PLD6	2.34658464465409	1.541913276875	-0.60584087654759	3.90908365810112e-05	0.000175049971218303
CCL21	21.539390453522	40.79014597625	0.921243246718058	2.29367458335763e-05	0.000109272318746059
SMARCC1	14.1872609559748	14.45807318125	0.0272792136476543	0.0956412734425454	0.140541483266595
NTMT1	9.61054489937107	8.11236224375	-0.244496156471006	0.00590539947530843	0.0133652489462102
ELL3	0.429634717232704	0.3588656565	-0.259666713402411	0.0461333389545147	0.0763048327035928
CDH11	2.24617315553459	6.953172353125	1.63020220292864	7.87668766184627e-26	6.13310408101998e-24
AC007969.1	11.3371838238994	9.67079154375	-0.229356434170571	0.0223513843087404	0.0415283045675232
MMRN2	3.23545610566038	4.759865523125	0.556951709942637	5.64876806229491e-12	7.57292831271575e-11
FHL1	9.1751874408805	31.84378418875	1.79520225387387	4.31510554601634e-08	3.55621695845699e-07
PER1	10.3338339779874	9.82510225	-0.0728312842005896	0.888478746423356	0.904273098289085
DLK2	9.46877039622641	6.884565971875	-0.459811386642019	0.0190246146962055	0.0362361203205809
PNO1	12.3452470251572	11.52214578125	-0.0995462883128968	0.167638076193219	0.223632318474315
PDK3	3.07399416981132	3.5731765375	0.217092765143737	0.000107770965811341	0.000428573977626877
IGKV3-15	43.9924274379245	69.30786252875	0.655763816817525	0.000139382346633955	0.000535679518178987
ECE2	3.86375698742138	3.01335171	-0.358635288033494	0.000115541583642208	0.000455105719785354
OGA	14.6205770880503	14.1344912625	-0.0487802992401698	0.648027309333894	0.691622325976949
TCEA1	16.8766221132075	14.95789860625	-0.174118665656674	0.00788221654281832	0.0171321155898282
OSCAR	1.55847636037736	2.928599905	0.910074839040039	2.36613049594868e-16	5.11767735934856e-15
AC245140.2	0.577711510314465	0.48127977575	-0.263473439284729	0.00210695451595238	0.00556801202925998
PLA2G4E	15.3831695527044	12.7278067520188	-0.273368950913198	0.333829297332161	0.3969167543286
S100A7A	33.1135305056604	30.50021067295	-0.118601628729007	0.899039917408521	0.913398317061153
TBC1D9B	11.2807069119497	11.8204335375	0.0674254722665255	0.057343281575436	0.0916983750223804
SNAP23	5.70809593144654	6.6111401375	0.211889514820867	0.000407970438253807	0.0013492274126824
SGCE	3.1701396163522	3.9686633925	0.324106823812556	5.63960773614988e-09	5.24262675223943e-08
FOXP2	0.503911115427673	0.39969320195625	-0.334276244686514	0.261674459704443	0.323548167370259
GOSR1	4.22978123899371	4.07233435	-0.0547270346455702	0.208239090979733	0.267616171189772
SMYD1	0.426253369446541	2.3146694577375	2.44102304318381	2.86920272881444e-07	2.07396584920542e-06
KRTAP19-1	0.391536402515723	0.1566213333125	-1.32186571140728	0.0979942010455886	0.143533116444953
UBAP1	37.4764872955975	38.05856335625	0.0222353691944246	0.435353229667263	0.494519809109117
BBS9	1.45491399622642	1.611094398125	0.147107153523789	0.0180556936415065	0.0346414481002923
DANCR	11.7382242201258	8.64977495875	-0.440479667685548	0.00199812939407426	0.00532087370520514
GRIP2	0.179022294226415	0.35025577325	0.968269568562961	6.47386602915191e-12	8.61382611917096e-11
AL353662.2	0.15894011591195	0.1216266394375	-0.386024050067477	0.000169172023803568	0.000633654534416058
BACH1-IT1	0.36295251509434	0.300511048	-0.272362782249101	0.00879184597100562	0.0188378727211442
RPS9	162.21629672956	134.050629625	-0.275140768693642	0.00922360443820954	0.0196097295755993
AL049775.3	0.104607427735849	0.113382862625	0.116217304098863	0.0853292614755238	0.127633272159409
TMEM69	13.6855120566038	11.92619379375	-0.198515730511049	8.77536822395517e-05	0.000356993349733566
AC007750.1	0.0749933472704403	0.14231642033125	0.924267604650471	6.82370138403084e-07	4.60427429131056e-06
DPP8	3.12560940314465	3.40209173125	0.122284540315221	0.0285501694224359	0.0510009725591573
KANK4	1.06492206938365	1.81438345489375	0.768731531314051	1.90174407313839e-08	1.65117529561605e-07
HACD3	11.9106232389937	10.60227214375	-0.167875428163983	0.0511209089579459	0.0831483634504825
COPS9	19.0873271383648	15.91593279375	-0.262143379254568	0.000240596003515985	0.000854330865458257
RUNX2	1.57856166628931	2.93380601875	0.894162863723607	6.51101342241971e-18	1.62909238150157e-16
FBXO33	3.53698918867925	3.6091149	0.0291232644539434	0.5361880176614	0.589419242816626
LETM2	0.970072017295597	0.6902294205	-0.49101588683556	0.00373287262152192	0.0090423218579574
CXCR3	1.26123878024528	2.6991956139375	1.09768809899872	1.7639807322524e-11	2.21533218929195e-10
ANKK1	0.561756055157233	0.4855497735625	-0.210324576806339	0.078022543972741	0.118433159776464
Z69733.1	0.111105102075472	0.128910879875	0.21444896154282	0.0526645485199743	0.0852388876269909
TMEM121	0.619458041698113	0.880349221875	0.507069367334254	9.25673797108691e-07	6.05279346137648e-06
SF3B1	27.2079914654088	24.9416013875	-0.125476361544917	0.0631418579534496	0.099234571849011
RPL7AP66	0.908905368050314	0.67058204375	-0.438716241589401	0.000260786428677141	0.000916164703235738
FANCA	1.89271171761006	1.462457320625	-0.37206016558458	4.86966090405254e-05	0.000211732899616455
ZNF860	0.596980890044025	0.616504154125	0.0464258657043107	0.332616174479565	0.395812840959727
TADA3	15.2046471509434	16.02598186875	0.0759004129659036	0.025928573477191	0.0471265743517274
AL354710.1	0.173840814654088	0.13491848925	-0.365678771436567	0.0434491216785079	0.072512054406193
MAPKAPK5-AS1	4.85154683647799	3.899322575	-0.315221292467524	5.71793414737229e-05	0.000243823233543809
COX6C	44.661993081761	31.7746484375	-0.491171471178676	1.78870527396609e-07	1.33918987934707e-06
GUCY2D	0.229290325100629	0.1659301408	-0.466599509635974	0.0619448886849809	0.0976371824406347
TSPAN14	10.5042012955975	9.73460239375	-0.109772509552297	0.119736977119636	0.169623753483068
AC090409.1	0.681598658742138	0.5375301945	-0.342576699620246	0.781454526667052	0.81021579119522
POLE	3.40165785534591	2.648892184375	-0.36084891542321	1.91768976339498e-05	9.32311411944223e-05
ACP2	11.9902353018868	14.3141070625	0.255577704318617	3.42580786594861e-05	0.00015602895629049
LYG1	0.475691674213836	0.386382582	-0.299996715353178	0.0736168854133135	0.112952336364433
RAMAC	8.19797612578616	7.202133325	-0.186843481783098	1.09813118457442e-05	5.6897049877364e-05
HSP90B2P	0.123012419056604	0.1132504653125	-0.119286996268559	0.0533284329219513	0.086191570513011
SATB1	0.748732041509434	1.218424985625	0.70249603176425	1.8015618446019e-14	3.17655823070839e-13
H2AFVP1	0.260040636792453	0.1718830850625	-0.597309515340882	0.0636604198622098	0.0999369759135781
CEACAM21	0.529983752201258	0.7076501051875	0.41708807029623	2.37962029450039e-08	2.03254447796159e-07
AL451062.1	0.153407030251572	0.21101731475	0.459996782868478	0.0809130190872589	0.122011993923045
AC095057.3	0.304486148930818	0.2332292399375	-0.384627930975676	0.03236542608597	0.0566524240731446
DMTN	4.97744568490566	3.680569655625	-0.435476498085612	0.00922360443820954	0.0196097295755993
KAT6B	1.66614519308176	1.686464501875	0.0174878244943806	0.0504022860929842	0.082116747663712
ADI1	13.4311882138365	11.4948150625	-0.22460368593531	0.00143439600542315	0.00399113102366596
STAG2	12.9935806918239	12.82099914375	-0.0192903587555988	0.988860110784126	0.990284541440673
IRAK1BP1	0.356118932830189	0.315230186625	-0.175953442957232	0.446148132936523	0.504544214009316
AP002761.1	0.388709695345912	0.3261659103125	-0.253087087743737	0.0647514045112348	0.101355004842047
NAF1	2.04176488238994	1.95685850125	-0.0612773038200419	0.538590804434231	0.591559476336779
EFCAB7	0.762447229811321	0.676296979375	-0.172980579697531	0.194119770299504	0.252555503853104
TMCC2	1.72627268825786	1.943225450625	0.170792914508092	0.0126608426944899	0.0256831975709609
GJA1	171.748001044025	216.4011014375	0.333414534433937	0.00601582043764976	0.0135946088506258
CORO2A	9.9250949245283	7.39784532625	-0.423975763403402	0.000154473382644189	0.000585470963113665
TRANK1	2.24037444138365	3.67172976625	0.712720007535556	1.84814813343442e-10	2.02567857913482e-09
AL358072.1	0.148669127987421	0.0817325369375	-0.863122673579798	0.0194200784031806	0.0368774993850662
DUSP5P1	0.280106359433962	0.1607695066875	-0.800980943154757	0.0164857185547795	0.0321457475094999
ZSCAN2	0.620801339371069	0.7292462775	0.232274446657236	6.87846790716937e-05	0.000287392694314142
AC067817.2	0.113553312893082	0.0926786464375	-0.29306091792095	0.619261813362239	0.665041954038913
CMTM7	2.40925703773585	3.09184206	0.359878304829339	1.02622140163923e-08	9.20148586103604e-08
LENG8-AS1	0.78148490490566	0.69540721875	-0.168359963326855	0.216698707964529	0.276389532776669
NFIB	3.86513437610063	4.009558248125	0.052924724872095	0.00996784429473186	0.0209585285203338
BRIX1	9.78082840251572	8.24532124375	-0.246380958446545	4.03434425519075e-05	0.00017995541996229
GLIS3	0.334535698238994	1.007582198125	1.59066546409909	4.57360178493243e-29	6.26969946095033e-27
SNORD1B	0.437834936477987	0.2856468225	-0.616154595465429	0.00489966672332906	0.0114046290130723
RNF130	2.6605006918239	3.54752886625	0.415116644873782	1.01933554139081e-09	1.0318453275462e-08
LAMP3	15.8513177515723	16.491150834375	0.0570893012522773	0.052880668301329	0.0855460059132112
SULT1A1	0.595489012955975	0.5761197823125	-0.047706093246626	0.901923470452764	0.915754343617437
CCT5	55.9704867295597	52.984932	-0.0790841532894611	0.227734358733823	0.288030474115561
CFL1P2	0.187094165408805	0.1546933930625	-0.274352987616363	0.210426389855966	0.26975232495914
AC009299.2	0.670147633018868	0.750668736875	0.163697445066465	0.0274242179546866	0.0494158869486188
AC089983.1	0.33207968918239	0.2124646346875	-0.644306765984663	0.337334995518748	0.400107422786251
UGDH-AS1	0.320338718993711	0.3176247986875	-0.0122746297473431	0.351425745263111	0.413744620617619
TCTEX1D1	0.0761864879622642	0.1712576953125	1.16856175909235	5.8311281332473e-24	3.29013969623019e-22
AC147651.3	1.03679462333333	1.437808118125	0.471741012819632	6.8567105866548e-08	5.47692770947158e-07
PPOX	1.93541481383648	1.660389385625	-0.221121195276136	0.000956635564610397	0.00281552281534714
SNHG18	3.43859326786164	3.742816380625	0.122305795030858	0.0402441321468959	0.0679909977756879
RBM43	1.26399931886792	1.6341249925	0.37052265183939	5.79661948347126e-07	3.96754552972052e-06
AL390198.1	1.29505004603774	0.7484345481875	-0.791059789737573	0.1339684147076	0.186220305676817
TRAV26-1	0.202631666100629	0.4444255210625	1.133082017867	7.47223192732095e-14	1.2421389128713e-12
SPRYD4	1.88609654968553	1.67667974625	-0.169796376121388	0.00346717277729721	0.00848742269653766
RBBP8NL	1.48002715691824	0.983013076	-0.590341135533907	7.99215946049416e-05	0.000328495304176477
AC110995.1	1.38749789163522	1.64083650075	0.241945911114183	3.75657102764604e-06	2.16796358209777e-05
P2RX1	0.193401868295597	0.412916241375	1.09424743407855	1.49062495013213e-14	2.64990915792439e-13
NQO2	2.93091272327044	2.7069575	-0.114677771079361	0.111044511477956	0.159327224915596
AC112907.3	0.189337468169811	0.1332679595	-0.506629968550497	0.029990422282768	0.053188188789756
PMP2	0.0712197997610063	0.1583187868875	1.15248217834658	2.80064081735898e-05	0.000130330562158044
SCEL	17.5940481983019	15.4624939241875	-0.186314441063193	0.420496475023044	0.480081195472057
L3MBTL4	0.507029480773585	0.3979616775625	-0.349440123337649	0.483969064200419	0.540253753259372
MIR1291	0.262436736792453	0.1543869025	-0.765419321531656	0.000111716181714466	0.000442365173566679
RNU6-722P	2.11351658553459	1.813400400625	-0.220947925001294	0.0165732348609251	0.0322743882259149
MTHFS	2.15230439371069	1.99309417	-0.110872251742641	0.103114371398857	0.149792862212698
RGS2	13.3359324591195	16.52961855	0.309734729477874	0.000483108189971206	0.00155904907592498
RNASEH2A	23.1654658553459	17.05879933125	-0.441459587730675	1.18738041614396e-05	6.10500453794462e-05
LINC00857	0.669286573446541	0.675684181125	0.0137250069598114	0.0592793605113999	0.0942216078806982
TDO2	0.717904208050314	1.9107266126875	1.41225811265848	1.79285648629686e-12	2.52348115417604e-11
ISG15	429.195731352201	341.6751495	-0.329010405164537	0.848351743221728	0.869067205218091
SLC38A3	0.164398771704403	0.23073186994375	0.489017770638546	5.4550822026294e-05	0.00023394719135577
DGKH	1.51659301761006	1.465267593125	-0.0496698263389415	0.845499240694841	0.866509856763492
TMIGD2	0.338300643396226	0.493146237625	0.543709606031272	0.00308249379662506	0.0076820326265648
THAP11	14.2298514654088	13.11431538125	-0.117778107523789	0.0559259805715264	0.0897711831289959
DIXDC1	0.745616122704402	1.451488093125	0.961027775954582	3.74848662108532e-20	1.26900940114864e-18
PPIAP82	0.425798423522013	0.29406957225	-0.534013093889872	0.00010857772502156	0.000431429678560867
RPS15P5	0.372450289874214	0.2561843743125	-0.539865402324102	2.30521416649306e-05	0.000109649442520712
DUSP8	1.8003535654088	1.5250775575	-0.239397647932496	0.185508344922572	0.243204838514466
NELFCD	14.6145595660377	12.80701640625	-0.190471935229222	0.00196569751781872	0.00524743114123138
TIMD4	0.0805414346352201	0.1800720880125	1.16077149885414	1.66316642643831e-11	2.09236783248381e-10
ACSF3	1.79017350377358	1.6314615625	-0.133934422696166	0.0624555562175943	0.0982670431079608
FTH1P20	3.65946623144654	4.270854925	0.222891659643556	0.0202339983145669	0.0382180294189171
DAB2	2.34485601383648	7.52525858125	1.68224181968877	1.50262432340744e-38	2.92500850794492e-35
SRP54-AS1	0.28421086327044	0.2356253104375	-0.270467180010623	0.0119846793223984	0.0245056478665764
AC243960.3	0.0620485106289308	0.111970028	0.851644118723233	1.18581220488732e-08	1.055947867353e-07
DHRS7B	3.90134309559748	3.554775045625	-0.134212613131828	0.0473401455087032	0.0779696482335575
SF1	38.162499245283	36.5727805	-0.0613853420169024	0.073032191004337	0.112143616793439
FBXL17	2.12969992075472	2.42447452	0.187021925845868	0.0038205450985832	0.0092225608741345
GAPLINC	0.207329682955975	0.34582652625	0.738121854730446	7.35523374848861e-07	4.91690755121799e-06
AKR1B10P1	1.41345142610063	0.7433776196875	-0.927055145323044	0.0912603274654723	0.135047532057462
MRM1	3.91338310503145	3.244316335625	-0.2705018556491	0.00239838475418673	0.00621746672326527
PGAM1P7	0.141036887484277	0.1153350654375	-0.290241337840317	0.87107252528856	0.889127046146894
AC007318.2	0.23866167754717	0.169262635125	-0.495703395979561	0.12514616234345	0.176031158044483
IGHA1	524.064559655975	920.09325624375	0.812035544530941	0.000386047364279545	0.00128766243883921
ZNF688	3.44844371886792	3.00978551375	-0.196284741210653	0.15884357957527	0.213923420507279
PLAC9	0.892707613836478	2.332867419375	1.38584468322808	5.68704047441255e-20	1.88592725510928e-18
ZNF687	6.22815392201258	5.88070849375	-0.0828146214932293	0.40662791816566	0.467096604214135
EPOR	0.904228737106918	1.035703695625	0.195851648070595	0.282333523398448	0.344916804724124
LINC02454	0.981396139371069	0.8811340834375	-0.155474023299748	0.880806194097373	0.897500567662471
IDS	9.2237714654088	10.3187838125	0.161844269229509	0.000366923082527082	0.0012318945713129
SIT1	1.3871572854717	2.178546738625	0.651234685557459	9.92055360897068e-11	1.13064108051653e-09
TIMM23B	1.82193051823899	1.76915788375	-0.0424051378580956	0.364118543746702	0.426213564195628
CORIN	0.0856501010943396	0.3143167685	1.8756923863335	1.48153408999663e-21	6.03337711210762e-20
CABYR	1.13569950301887	0.7998260613125	-0.505822964390695	0.0619448886849809	0.0976371824406347
ZNF461	0.545920195251572	0.563567549	0.0458984739033045	0.316811583632932	0.380072370701261
SLC38A1	18.5153909559748	17.49489849375	-0.0817907185938491	0.395057061886515	0.456309307938225
LINC00843	0.14052971081761	0.1244079968125	-0.175795954210105	0.122893158107056	0.173476302807248
AC104563.1	0.22545964490566	0.187815732875	-0.263551308970097	0.0774311793165892	0.117682334211175
AL355512.1	0.27552078918239	0.2046602990625	-0.428929911264246	0.0680561665023924	0.105711884546407
AL157935.2	0.285783554591195	0.2642563713125	-0.112984643062046	0.153177392230746	0.207657502194914
TTC26	1.51007752327044	1.295078775625	-0.221582760243298	0.0265016175874092	0.0480022785853268
MYH9	205.337612704403	263.83355575	0.361630148633924	4.73566231541156e-07	3.2817516066857e-06
AL121832.2	2.37090433207547	1.876709583125	-0.33723203666529	7.87619056817809e-06	4.23179479989386e-05
AL121906.2	0.254870987924528	0.1851021853125	-0.461445232365538	0.00415588593444704	0.00993106746868967
ADAM33	0.319874379100629	0.713738135375	1.15788941654814	2.16686118474139e-18	5.7544501803787e-17
NHLRC4	0.171277533333333	0.247787123125	0.532765292284248	1.50483337067525e-14	2.67029046431763e-13
AC114488.2	0.158094773710692	0.128652380975	-0.297311518606076	0.0105054224676625	0.0219044499459475
GNG4	1.67701656238994	1.634616054375	-0.0369451280592801	0.938547321981351	0.947896760905312
DOK1	1.60937440062893	2.904521109375	0.851800325176402	2.88912656129006e-19	8.65226732954958e-18
HENMT1	4.84245600943396	3.957277019375	-0.291230881802917	0.0223513843087404	0.0415283045675232
C8orf88	0.810537201761006	1.126240013875	0.474564005330958	4.82563536570884e-11	5.73478742545106e-10
CXXC4	0.0872925574716981	0.0988567925875	0.179481443440271	3.2895992991512e-06	1.91726572682699e-05
CMC1	0.905701905031447	0.81657516875	-0.149450594816824	0.0916029419715736	0.135384015520359
AC087588.2	0.302542443018868	0.1841386633125	-0.716344970165508	7.66618027732915e-05	0.000316500244493084
ZNF664	13.907419427673	12.97850453125	-0.0997305913022823	0.161735420979737	0.217156966808633
TRBV6-5	0.501812732893082	0.8926862553125	0.831004135071365	1.93558087684527e-12	2.71651170502307e-11
ARHGAP45	4.92639166037736	5.76681539375	0.22724350960501	1.20738602331034e-05	6.20131301576757e-05
ZNF197	1.60041890943396	1.679311074375	0.0694199190456909	0.00550226618004127	0.0126023195035514
AC012158.1	0.207463119503145	0.15586105166875	-0.412594436860961	5.9893052799613e-05	0.000253893328788603
AL929236.1	0.156464889371069	0.1551438386875	-0.0122325500958222	0.317764976575296	0.381075223879664
AC027763.1	0.294104552075472	0.2013030944375	-0.546959764481518	0.00101446378525151	0.0029588780407111
FBL	81.91964	61.1752530625	-0.421261211069534	2.5409503724137e-05	0.00011944491656461
PARP2	5.72831022012579	4.63627246875	-0.305144270272859	0.000239455232702988	0.000850745676181121
GEMIN8	4.67036786792453	4.2177525625	-0.147061729394508	0.047069696573638	0.0776095810183328
RNF144A-AS1	0.244468636245283	0.4198120384375	0.780094149079857	1.21632806450841e-15	2.43841834229873e-14
NUB1	12.7036483899371	14.062454225	0.146605512784312	0.014501082112013	0.0288480392838472
NR2F2	2.6378259327044	4.18553265875	0.666061868704	7.84477935930115e-13	1.15076469486176e-11
AC068792.1	0.143074392138365	0.1637589244375	0.194808054429552	0.00885755963782356	0.0189598917868785
TMEM204	4.28782631132075	9.35882770625	1.12608136090762	1.86872687758053e-27	1.91455986310435e-25
SPAG9	9.35055771069182	9.69785354375	0.0526130498278818	0.155637226867862	0.210391267931236
KCNK7	5.62711451484277	3.970318272875	-0.503140660465623	0.0975903687402764	0.142995417229825
GPR37L1	0.154302055805031	0.0743830761375	-1.05271096598289	8.21782758459608e-05	0.000336421097290741
AC012640.5	0.124290665660377	0.0994508039375	-0.321663014142211	0.0756183835718952	0.115576904413514
IL2RG	10.766634091195	12.456292475	0.21030742535784	2.8045479352111e-13	4.31909257174203e-12
AC020661.1	0.472119516710692	0.3772215379375	-0.323740072167551	0.0380512378713917	0.0648149629335414
AC243829.2	0.18048363509434	0.0899736298125	-1.00429389828811	0.148908801760797	0.203086858759593
AC013451.2	0.101681945471698	0.1855296721875	0.867586400160808	0.0113304262060662	0.0233765846875765
AC125257.1	4.1881670836478	3.30655459375	-0.340990276834612	4.07693754867464e-05	0.000181647210626003
AC096887.2	0.288140800754717	0.2241642751875	-0.362217584916977	0.198745949010829	0.257575808485006
ZNF223	0.218744818968553	0.2453013185625	0.165306142082451	0.142969899713472	0.196529345937606
DONSON	4.61917753459119	3.5637010625	-0.374259673239633	0.000129465395589872	0.000502326767102342
LINC02257	0.103871834968553	0.2126923939375	1.0339639242477	1.11231887907007e-10	1.25886042441732e-09
TPT1P5	0.393387758301887	0.418798620625	0.090304626962687	0.0307331346489116	0.0542345860417489
TMEM160	8.90940240880503	7.601165275	-0.229108063585141	0.0518480911224064	0.0841342899123677
RNU6-387P	0.348603500628931	0.243399315625	-0.518261945306184	0.0111085455837458	0.0229796969535808
FBXO4	3.04088505157233	2.913532141875	-0.0617220556365814	0.944343955416647	0.953256556530826
AC008429.1	0.134962932622642	0.1279065294375	-0.0774733140102106	0.0265016175874092	0.0480022785853268
CRYBG1	21.2350195974843	22.27894335625	0.0692353701602633	0.419097244529334	0.478820692687406
CCL5	45.3823489471698	58.31287063125	0.36168306216628	2.84369978317387e-05	0.000132144807780526
GPX3	19.4952408383648	28.69590133125	0.557722712347664	2.31837568859999e-06	1.39503867555757e-05
FYB1	4.40852863937107	7.67392622625	0.79966766357078	1.21792001060872e-08	1.08255848979495e-07
SOCS6	4.00727981446541	4.085054643125	0.0277321248131894	0.525046827433228	0.579003033243554
CXorf40B	6.56321147169811	6.11160284375	-0.102851124228263	0.152132490473522	0.206542827420671
AP000354.1	0.321993463207547	0.2475506089375	-0.379307902352392	0.00016778321983643	0.000629616396757626
AFMID	5.00393901257862	4.14074650625	-0.273173321633776	0.0022032544675512	0.00578402582135559
GLTPD2	0.868990984025157	0.7773533575	-0.16077066267366	0.192871911983441	0.25131833714905
E2F7	2.78730982641509	2.130821855	-0.387463392428639	0.00115091966170017	0.00330050119838767
ATAD3A	15.6137430314465	12.1143764375	-0.36609628437794	1.71921451631942e-05	8.50692165090845e-05
AC245033.3	0.736163135660377	0.5473813823125	-0.427479140481296	0.0886894135525719	0.131828659454365
RPL15P3	4.83331483522013	4.6313967625	-0.0615656177840815	0.580245683469748	0.629637241452819
PDK2	3.58387859245283	3.98333456625	0.152454893457922	0.201303039179126	0.260214155034256
STX1A	2.1978235509434	1.80792992875	-0.281736803010408	0.00707067590608086	0.015637102611653
DISP2	0.380453831220126	0.4090910371875	0.104700538811379	0.410069221200706	0.470272620472072
SV2A	0.848010531823899	1.181231235	0.478137323420001	2.10101177653031e-09	2.04491476209695e-08
RFFL	2.71925521132075	2.77434982375	0.0289381521212746	0.608828620527504	0.655646045982982
RAB9A	13.804736490566	12.18200585	-0.180411647202317	0.0212356335661734	0.039793304100802
LRP10	30.706335	34.90625425	0.184949223660587	0.000225079611706615	0.000807482440376146
TMEM128	7.60037527672956	6.99070611875	-0.120632467926702	0.122357977003225	0.172770954616624
CDC42SE2	7.51982476100629	8.28758389375	0.140252527141134	0.00178840769020998	0.00483046261934612
AC098484.1	1.05271226540881	1.10454395125	0.0693396636943882	0.137100821068498	0.189613114239388
AKTIP	3.31137268427673	3.33898014375	0.0119781234768206	0.551496171956157	0.603351007885042
BIN3	2.66163900062893	2.332845325625	-0.19022425544972	0.0127913175032182	0.0259127678757046
GALNT17	0.517472599540881	0.5960850464375	0.20403570875866	1.31577344787369e-19	4.17147327952919e-18
MARCH2	8.46713157861635	10.65765195	0.331944410746619	3.63350214947264e-08	3.02781476205627e-07
CNOT10	4.64474417610063	4.2817631125	-0.117394156647609	0.149715149677506	0.203943674151318
ZNF805	0.868047805031447	1.103429055625	0.346147473391174	1.33837890171481e-06	8.46697552836545e-06
GIMAP7	2.91193917610063	6.49738997625	1.15788007780688	3.21015601935878e-17	7.59281859937278e-16
LINC00476	0.505211030314465	0.41656980975	-0.278327851865505	0.0164092693912558	0.0320127117628969
MARK4	8.13066725786164	7.89973773125	-0.0415689974535702	0.457093850367233	0.515007749681574
UBA52	121.639152704403	100.6656049375	-0.273036839534201	0.000262022240080046	0.000920008103426799
CDH15	0.26125724545283	0.79901600830625	1.61275335983395	1.11888857174853e-10	1.26411071397465e-09
KCNK10	0.628501927867925	0.7514760076375	0.257809873997487	0.155284019600725	0.210001300927311
LINC01563	0.0760144037106918	0.2677256841875	1.81641082921092	1.727422890624e-05	8.54277658799682e-05
FBXO38	3.09056667044025	3.2900556175	0.0902405849952808	0.056238388820925	0.0901908450146751
RCE1	9.94827528930818	8.88389408125	-0.163254238085461	0.0159258636811484	0.0312261142644274
TFG	33.9150218238994	29.9855395625	-0.177657488145623	0.000169440269033251	0.000634293130192551
AC007182.2	1.3920903127673	0.6846080549375	-1.02390263803378	0.00013106879900338	0.000507940521879314
FBXO45	11.510132754717	10.03316739375	-0.198127347635286	0.00601582043764976	0.0135946088506258
AC131009.1	0.510047755534591	0.4769945035625	-0.0966596902138342	0.771220161791637	0.801098168171371
RPL13P12	17.7802461132075	15.95170759375	-0.156564424557334	0.0161928533639819	0.0316603137387778
AL035563.1	0.470338419308176	0.31579735	-0.574700117742584	0.0127913175032182	0.0259127678757046
COX6A1P2	3.05687705597484	2.68956375375	-0.184686342728559	0.000281230863678803	0.000977753168846505
ALKBH6	0.49799553918239	0.3810188689375	-0.38627037425505	4.11048770889703e-06	2.34785075532246e-05
AL132712.2	1.83002255471698	1.4483794509375	-0.337421815932394	0.000700950956671656	0.00215236919249357
SOCS2	1.80656801069182	1.82912641125	0.017903215446386	0.00749364974160729	0.0164121721276021
AC016735.1	0.327580465157233	0.2359244979375	-0.473524093286036	0.257124557342634	0.318884148365922
BARX1	3.4121966645912	5.2659599416	0.625995746882138	3.14271772154967e-08	2.63690272274508e-07
MYCT1	0.867979687295597	1.91106178	1.13864123208371	1.01667554991641e-24	6.59686875155761e-23
AC000068.2	0.283939771320755	0.2138029796875	-0.409302981417189	0.0211608580014468	0.0397000974372351
MIR5587	0.563186767924528	0.5748277775	0.0295163408290566	0.717146296286578	0.752883712841901
AL078621.3	0.19362511836478	0.227800629625	0.234505613612082	0.0183536886727985	0.0351474415047086
ELOVL6	2.05444235779874	1.889352635	-0.12085485666539	0.517947729720128	0.572341650018847
C19orf71	1.98520734654088	2.03999794375	0.0392779993541149	0.149715149677506	0.203943674151318
MED4-AS1	0.128462106415094	0.1020198255	-0.332493319678905	0.00438395544877413	0.0103830243053701
AKAP14	0.0339452864150943	0.0403936503125	0.250917267889462	0.753920178498338	0.785895372959658
GJC3	0.0725468553459119	0.1802198435625	1.31277288654718	0.36115142983507	0.423325930822513
RF00003	0.162894772418965	0.1386411525625	-0.232584752787521	0.0245424876240582	0.0449599156869863
SEM1	10.9701258553459	8.6944737375	-0.335409465952155	1.40207346173783e-07	1.06695707608243e-06
TRAV12-3	0.386602300440252	0.7510632534375	0.958084192306487	4.74852382905047e-12	6.41908089279836e-11
RBM28	2.28807786289308	2.012266630625	-0.185314668914419	0.000624493072337227	0.00194720200962942
KIAA1211L	1.57762070691824	1.653184911625	0.0674977087038826	0.993703401658775	0.994316357391267
ANKRD54	5.06144191823899	4.51600861875	-0.164500203137148	0.0116185763577586	0.0238724094764755
AL365356.5	4.52756121987421	3.559481906625	-0.347066881014799	0.147327223244895	0.201338930615356
AC243732.1	0.168841076352201	0.1442900386875	-0.226694227217533	0.00346711261830617	0.00848742269653766
RPL26P30	0.632764235974843	0.5871917719375	-0.107836308091215	0.0280255871839976	0.0502808487894504
AC078788.1	0.169923236037736	0.1056766415	-0.685226624104931	0.0137053236843784	0.0275039000866093
ERG28	20.9136463207547	17.63979765	-0.245610608049441	4.01403321224382e-07	2.81880124493284e-06
CLIC4	38.3139015534591	51.704003625	0.432408053158386	1.61650082082943e-09	1.59406306880779e-08
PLP1	0.151944723006289	0.23124272455625	0.605861404367199	2.3464223116598e-12	3.25319285864538e-11
TSPAN17	12.504251754717	11.783636125	-0.085633944082907	0.591938932909141	0.640113508583375
RAB21	5.01187118238994	4.88978488125	-0.0355783368999547	0.310977742282052	0.37434251012692
CDC123	29.0712259748428	24.7621755625	-0.23145384040802	0.000503242485559279	0.00161465604481571
GRB2	30.9774962578616	31.5309760625	0.0255492866398743	0.278546276111898	0.341039172953909
AL009178.2	0.084989102572327	0.1856394371375	1.12715345460462	5.45564771591333e-15	1.01821321608791e-13
DHFR	3.39960282830189	2.767879734375	-0.296584949216309	0.0288155874791304	0.0513949263211245
TTC33	2.85623627484277	3.191451208125	0.16009726404059	0.00573252140104342	0.0130483233854901
ENO2	10.6741766018868	7.641414836875	-0.482213097153706	0.312138804128036	0.37557757208285
ACYP1	4.4449405427673	2.769449776875	-0.682564745235912	1.38836080309622e-10	1.54698519708477e-09
COL16A1	14.5912223144654	18.80943545625	0.366355805014702	6.84341940048801e-05	0.000286061271918346
APBB2	2.84257312264151	4.18124918125	0.556736561623709	1.60041458517186e-12	2.26407487754037e-11
FITM2	2.07193301320755	2.08132436625	0.00652446035277854	0.241596157288932	0.302632612470164
ARF1	144.620385786164	141.1246930625	-0.0353004866509501	0.165405899328955	0.221124320880258
AC021549.1	0.171458347169811	0.123057748	-0.478522645169541	0.021470931988774	0.0401453426273628
ATG13	13.1488755283019	13.59649506875	0.0482953709135545	0.66073414234393	0.703102324105775
PMPCB	10.2936423396226	8.76419774375	-0.232059620131035	0.00746656363260348	0.016365738956453
RPSAP7	0.349285003773585	0.288355901	-0.276554156861224	0.310973986037348	0.37434251012692
CCR1	1.64910924081761	4.52009385	1.4546657579989	1.60795117613021e-21	6.52091199886472e-20
LANCL3	0.241323599	0.201011748125	-0.263689181260137	0.251495554665273	0.312878664735362
TCF7L1	5.37614761509434	5.07530465125	-0.0830783269335962	0.928893649440371	0.939414161471647
KRT8P11	0.25950282836478	0.20168883624375	-0.363619031850229	0.0617666759399516	0.0974253128350473
INO80E	5.45816889308176	4.68129049375	-0.221510743751149	2.42081543130988e-05	0.000114516629856326
PSMG3-AS1	0.408038819811321	0.4549059559375	0.156861910306127	0.00238874533589965	0.00619577837556597
SSH2	2.53290920062893	3.1203982875	0.300934825922742	0.000150746763464045	0.000573692374895621
ADGRE5	9.028281	12.12855205625	0.425884099992865	8.91914884185054e-07	5.86158512341197e-06
TMPRSS11BNL	0.424449134169811	0.40256143016875	-0.0763827193257367	0.0795258644459506	0.120330390773795
ZNF440	2.44492690553459	2.06169398	-0.245961127023107	0.00221220607974625	0.00580283028545216
PCBD1	18.1313936981132	14.99312008125	-0.274189183755358	0.00173744188694232	0.00471045177872134
CD72	0.599523416	0.886348014375	0.564057164589314	8.37795724200477e-11	9.64431198538527e-10
ZRANB1	3.06323855660377	3.314486805625	0.113727785327685	0.109960146145678	0.15801596079077
KLF15	0.252833278830189	0.30913929426875	0.290070676075695	0.00136378308929906	0.00382197363822838
PSMG3	27.8030079371069	20.49114860625	-0.440240117799791	1.07342952226532e-06	6.90299936584629e-06
MAPK6	24.5973894150943	23.11588599375	-0.0896205469599094	0.153177544129085	0.207657502194914
SLC35F3	1.69609833210063	1.28544319815625	-0.399953952242369	0.208239090979733	0.267616171189772
OXT	0.130896772327044	0.14907491475	0.187607988219344	0.000636655899555593	0.00198163475227841
C10orf88	2.5604400754717	2.45243893125	-0.062174582645163	0.301791932305562	0.365136537650573
AC012213.4	0.596422786415094	0.441995927	-0.432302301819405	0.105846179756466	0.153132793395717
RPL13AP25	7.16548036477987	6.071270636875	-0.239064939061582	0.010579096109649	0.0220366703981196
PFN1P1	1.24935618301887	1.056109831125	-0.242424961297538	0.324502220784209	0.387436226066328
CACNB2	0.0892413455660377	0.118248545875	0.406038271004229	1.56845631750305e-07	1.18799885900834e-06
CDK11B	7.83810622641509	7.29128570625	-0.104331891188616	0.15493142122598	0.209597264965246
MIR616	0.51131865345912	0.46143607625	-0.148091856054578	0.195774258451219	0.254358139644765
SORBS3	11.2764898742138	11.4076393125	0.0166822143269405	0.0368287366139154	0.0630359788029963
AC099568.2	0.652244217421384	0.31157890275	-1.06581469794615	0.00574013808121435	0.0130641328059065
INF2	15.8228151572327	13.89923506875	-0.187000815703641	0.00437031560521964	0.0103557594121979
AC011753.4	0.28000693754717	0.2705723191875	-0.0494483198962652	0.137835129768459	0.190452770873994
EIF3H	40.2980032075472	35.98743475	-0.163215086046775	0.00793917522358687	0.0172462877918025
AC004951.2	6.6522159572327	4.784308039375	-0.475524724010968	0.00395556531828776	0.00950253418311607
AOC3	0.77066224081761	2.53953680875	1.72039477306405	8.58132230114198e-31	1.60619249917336e-28
HLX	0.759274067295597	1.34085873875	0.820464615960876	1.60063201930232e-23	8.37578034616639e-22
RPL19P21	0.314974183081761	0.268123799875	-0.232334297579587	0.00422247145712628	0.0100581135086011
VPS37A	4.1012324918239	3.78779379375	-0.114699736786677	0.149372220803843	0.203576255000183
NOX1	0.341156285786164	0.2291754708125	-0.573980160793941	1.69615112747502e-06	1.05083634142039e-05
SLC30A6	6.36857006289308	6.35287263125	-0.0035603852211632	0.918286737478756	0.929894898390546
NLGN3	0.136515286553459	0.13908542625	0.0269087496267995	2.38198569936919e-05	0.000112844326171625
INTS6	1.58215731320755	1.5060218225	-0.0711503784316011	0.250993962011448	0.312394403101972
KHDC1	0.791016138805031	0.6290296000625	-0.330579222581279	0.011340725322989	0.023387918120278
GREM2	0.068388382591195	0.27745394744375	2.02042515426552	4.06406211084722e-18	1.03820253346131e-16
LGALS2	1.97489244654088	3.682836911875	0.899043425712462	3.63600495348662e-09	3.44925469441699e-08
GPRIN1	5.5774300509434	5.0537515925	-0.142245761987863	0.254519794017816	0.316115760246973
SUSD5	0.304492562647799	0.562695144375	0.885946523943378	9.12175601543213e-19	2.55122704808927e-17
NEK11	1.08189397	0.89760270875	-0.269410181349366	0.0830711062334191	0.124782942660679
RGS16	2.78753622012579	7.7537222125	1.4758984985752	7.580770670889e-19	2.1479953694254e-17
DYNLRB1	45.4218238993711	36.5341959375	-0.314138182031188	0.000105117275266473	0.00041896250621154
HSPE1P6	0.228602788993711	0.16118219875	-0.504150585943772	9.41854678681549e-05	0.000380139812880262
MARC1	0.682960116037736	0.4350006419375	-0.650783799532725	0.010251460654981	0.0214436850537137
ARHGAP22	1.00391113106918	1.22667153375	0.289117426104819	0.0026406829424296	0.00674233134277736
MTND6P4	0.697450155345912	0.62331757125	-0.162122732845077	0.338398575815797	0.401130858494063
CPEB3	0.650978363899371	0.7088979456875	0.122968354890651	0.136780292951034	0.189277399771439
CCL7	0.414643459308176	0.8315099730625	1.0038622321087	1.01124464361469e-07	7.86451787159551e-07
SLAMF7	3.30064272289308	5.940937466875	0.84794362018748	1.22813169078521e-07	9.42326034403819e-07
MALSU1	5.25028644025157	4.57023945625	-0.200126377328327	0.0021589923574688	0.00568315689391314
CGRRF1	1.36245377924528	1.439118945625	0.0789785503925173	0.0786396152058092	0.119248948320969
SNRPD3	47.4013202515723	39.091807125	-0.278060963871559	2.64302353430187e-06	1.57096476698382e-05
APOBEC3D	1.78856345371069	1.91390904875	0.0977209704421544	0.00261966791323076	0.00669482153064855
NCAPD3	4.17337853081761	3.487349893125	-0.259084660843481	0.0222091841349995	0.0413153649055715
CHRNA3	0.113376746842767	0.13585405834375	0.260932884443521	0.000918019034104108	0.00271500433270595
EIF4A2	42.2003575534591	32.8687212875	-0.360539891152617	0.00563729136339027	0.0128722010181531
GPR108	16.8835218176101	16.38186505	-0.0435162594269025	0.695391023723602	0.733644879291292
DENND3	1.22955120377358	1.3313078425	0.114712392557497	0.0211675388524126	0.0397000974372351
AL158151.4	0.171663301257862	0.1262271506875	-0.443559389666202	0.00238366611686435	0.00618464793965036
LINC01905	0.185192997484277	0.1060920552125	-0.803712925521327	0.167617395823392	0.223620055314793
KRT16P5	6.38156773459119	6.03446186075	-0.0806857682019984	0.421194714358556	0.480768329756383
FABP5	380.305560037736	278.79266865625	-0.447966407711407	0.0317814365520134	0.0558002565095601
OMD	0.508085805503145	3.3152885618125	2.70599038264063	4.93936659569752e-27	4.7132210858749e-25
NCOA2	4.25656275597484	4.6017225825	0.112485111739886	0.123833341128692	0.174525037533385
AC087491.1	0.769301779622642	0.2563285821875	-1.58555528890578	0.0445953470582052	0.0741389551486056
TP53TG5	0.158575247396226	0.1530785796875	-0.0508951725575821	0.937581524568554	0.947216211192208
NSUN3	1.38973292264151	1.3044439625	-0.0913726851561099	0.936615818976165	0.94633881097218
WASHC2C	3.90473355345912	4.15202965	0.0885926393155156	0.0388470263021128	0.0659569310071459
AL606468.1	0.119619058301887	0.084978468125	-0.493278023105777	0.181770334277389	0.239254941310681
EHD1	15.7659995471698	16.6673892625	0.0802115037235205	0.146650334990745	0.200639262083908
MORN4	1.17145326320755	1.0383829818125	-0.173960752845171	0.487007395386504	0.543146898051661
DHRS3	26.9914450880503	21.5092963125	-0.327541891916391	0.34332764157779	0.406101711791533
SNORA2A	0.36022585345912	0.2455442078125	-0.552918936445968	0.000395213826145817	0.00131440839565257
AC128688.1	0.218406967169811	0.2083548800625	-0.0679759878185888	0.508280115161167	0.56348201615851
PUF60	42.7872429559748	38.20311225	-0.1634905468183	0.0152497256512461	0.0300882991614795
PA2G4	59.8225879874214	48.15676675	-0.312951791632493	5.52275730329862e-10	5.74591093885681e-09
DHX30	8.35704196226415	8.4073948625	0.00866645252369969	0.383025040945947	0.444866673451898
ZNF609	4.24134437924528	4.667514615	0.138132911416774	0.0206295956076915	0.0388596582252102
AC100803.2	0.143926094232704	0.1943284614875	0.433169033829161	1.25713060071975e-06	7.99193477257043e-06
AC004982.2	0.321718015974843	0.30522546575	-0.0759213931530771	0.387010494849736	0.448612347219855
FAM149A	0.253676790465409	0.2797037415625	0.140908023094924	0.000218721301916208	0.000787575765670581
FGFBP1	338.555305411321	201.246975810625	-0.750424423877669	2.16194192320335e-07	1.59350100253981e-06
VEPH1	0.120460504849057	0.2288836243625	0.926054037599374	8.57637380890039e-15	1.57053332609647e-13
CLDN9	0.21263141281761	0.318149568925	0.581350419581294	0.752697410363288	0.784975837594856
AP002761.4	7.26325456616352	6.674221037625	-0.122016678585644	0.28615553289472	0.348863506189555
TUBA1B	90.3621269433962	93.3015110875	0.0461822175065478	0.561273912240157	0.612430379801956
AL132780.4	0.41661294572327	0.308659280725	-0.432692499238791	0.0237274978258141	0.0437220250546476
SRGAP2	1.94889318427673	2.2538356725	0.209727311279517	0.000141449744787418	0.000542767737439755
GLOD4	9.99606767924528	8.417187525	-0.248022410113186	0.000191217930349331	0.000702046064160709
PITPNM2	2.05275615157233	2.136128349375	0.0574360752214425	0.389681537335072	0.451090675889897
SENP7	1.55494376100629	1.566552556875	0.0107307699502676	0.295022299387579	0.358103390900955
RIOX2	4.36170573459119	3.95312656875	-0.14189829366094	0.0800948985602564	0.121069055394778
AC089987.2	0.153577458490566	0.11091422525	-0.469522068844461	0.0653399369943423	0.102161221970431
AGBL5	5.06500172327044	4.36471903125	-0.214673973207749	0.0015466514112231	0.00426627694074945
EXPH5	1.56141898232704	1.3170047630625	-0.245597150645283	0.101837573129518	0.148303299060313
AC017076.1	0.195838724716981	0.32997160825	0.752675827507217	1.26602896497364e-10	1.41961519770604e-09
KBTBD6	2.93224947044025	2.812052935	-0.0603840981305572	0.982080233149735	0.984355791076296
WDR45B	30.527011836478	26.17990575	-0.221626473515901	3.99217346646713e-05	0.000178360451453406
CRTAP	14.6402398553459	18.8357967875	0.363537873214812	8.1713960843581e-10	8.35861251592826e-09
TNN	0.163737619805031	0.853333717875	2.38172422586123	8.75829041056139e-27	7.82059087761413e-25
MAML3	0.996849257672956	1.270854216875	0.350351280735766	8.77064547439794e-06	4.66346311949277e-05
AP000781.1	0.201740967044025	0.185024221375	-0.124789933073503	0.146022928352907	0.200019866534212
EIF4E	2.65014619748428	2.48301231625	-0.0939805317284328	0.029990422282768	0.053188188789756
UBA52P6	0.793490860188679	0.667791185375	-0.248816555072712	0.279623913376256	0.342165979291507
AGMAT	1.15096597710692	1.073372649375	-0.10069415525295	0.403203907353788	0.463683302448682
NECAB3	3.65979637358491	3.135489378125	-0.223072748749424	0.0163549285098383	0.0319226951140592
TLR8	0.297707449679245	1.11068109575	1.89947741404336	4.96410873556341e-24	2.84209825430816e-22
BX276092.7	0.393964937232704	0.2732965231875	-0.527600129587744	0.00868011365198884	0.0186374467625871
AL445645.1	0.346310929937107	0.29642401775	-0.224405574510242	0.399793568632715	0.460391199058439
RERG	0.257265553679245	0.4839743463125	0.911672275850881	3.1392078445167e-13	4.80785365077593e-12
SLC25A30	1.9694265836478	2.155953115625	0.130550167784813	0.210441734656812	0.26975232495914
AC026401.3	17.7766271446541	13.281103775	-0.420606567673728	6.15249342472712e-08	4.94689950457406e-07
NAV1	5.3692388754717	6.038556975	0.16948624074343	0.00132969413154999	0.00373989683062449
RMND1	6.25077951572327	5.21517024375	-0.261321766332831	0.00204769884286612	0.00542984684310474
SMTNL2	0.620385875660377	2.7399786663125	2.1429269143044	3.74762176436688e-10	3.96258583732568e-09
AC009831.1	0.409132577169811	0.4493762445	0.13535544459765	0.0963684997195174	0.141481953053784
ZNF674	0.38761167572327	0.363819050625	-0.0913909399005319	0.521096743982977	0.575233595234923
AC016737.1	0.176441101509434	0.1136208486875	-0.634959087915384	0.000657622726354444	0.00203842101770949
AC110792.3	0.221528390251572	0.1833136205	-0.273177616592717	0.0458668489432138	0.0759381062319763
AC062037.2	0.663527662893082	0.636008349375	-0.0611109087182549	0.792890163589236	0.819975557797804
KBTBD8	0.577589179119497	0.738549649625	0.354651196426802	0.000116116384259481	0.000457184776698029
AL137058.2	0.319084054779874	0.3222968435	0.0144535427682959	0.928892207508791	0.939414161471647
METTL2B	2.77044017610063	2.379152376875	-0.219667539745904	0.00113626280490425	0.00326713319944847
AC006449.6	1.05748207295597	0.854093558125	-0.308167188516898	0.233876549639356	0.294612108670142
RGS4	1.15989429496855	3.54741343375	1.612774145411	3.94804623981492e-23	1.99100176435848e-21
AC121761.2	0.216923636666667	0.2118897255	-0.0338736287176133	0.732957001411738	0.767124092127582
AL136295.7	1.25210734465409	0.906730103125	-0.465613163728411	2.27718981575176e-06	1.37365283400755e-05
CD247	1.21203168188679	1.891389199375	0.64201885285156	6.61578014351116e-09	6.09478354347318e-08
JADE3	2.21149895597484	2.049219386875	-0.109950115404178	0.272665011264632	0.334955011313728
ADAM11	0.165206867037736	0.129066325575	-0.356161016298757	0.162099678057073	0.217526012205914
NXPH4	11.8906497069182	9.862660335625	-0.269778792232743	0.0487120674317786	0.079797113912901
ANKRD26	0.900926394339623	0.80982883125	-0.15379223644457	0.152132490473522	0.206542827420671
CPED1	0.277492436352201	0.8451595298125	1.60677523767654	1.47677350643386e-28	1.7855200668473e-26
AP000704.1	0.157983126477987	0.150402514	-0.0709417962857799	0.460911292831089	0.518678415206959
RNU11	0.132244032075472	0.159958953	0.274499125539743	0.153822131399592	0.20845875869009
INIP	5.66524783647799	5.30123409375	-0.0958108216715599	0.0405999930423425	0.0685208483234124
RPS25	236.228479119497	195.8167455625	-0.270678758509698	0.0205631980645852	0.0387495850460034
NUMB	6.42165114465409	6.84542856875	0.0921965735117247	0.239164752530432	0.300089021062098
ZNF551	1.44472702534591	1.510212571875	0.0639547044477377	0.0845924676120912	0.126677203980073
AC008115.3	0.498734673647799	0.437127416	-0.190218642605958	0.333827778423556	0.3969167543286
AC010319.4	0.285398227044025	0.2417579704375	-0.239412918290095	0.0677553618899929	0.105296437746726
PDE9A	0.681136814591195	0.755982271625	0.150407792374139	3.2661572478393e-05	0.000149351695998214
HNRNPD	33.0933402893082	28.100634125	-0.235938231008435	0.000135999804724257	0.000524128330778536
CLPX	10.0778381132075	9.574076575	-0.0739809365457282	0.281790360775771	0.344426168709102
CEP76	1.48207510188679	1.297163253125	-0.192258495966434	0.0356398487027535	0.0613462989519674
UBE2L5	0.35763248591195	0.299330126875	-0.256740301135565	0.00215899030966824	0.00568315689391314
HES7	0.21696542218239	0.14743741338125	-0.557362472537226	0.315911609585053	0.379203021038579
AF111169.3	0.107179497358491	0.1102060961875	0.0401750752435519	0.255270489674658	0.316947018242562
CNOT3	8.4770945345912	8.1245698	-0.0612784521468859	0.101583730107805	0.14802222398971
PTPRG	1.59330478993711	2.557684185	0.682815863225602	2.34057913078048e-13	3.63911448560486e-12
GTF2B	11.593340509434	11.0552439	-0.0685654707897836	0.0530295727996752	0.085744136898287
UBE2N	14.5401766352201	13.2258774125	-0.136681360584687	2.92067905093057e-05	0.000135269898656708
AES	46.7546851572327	44.9742125	-0.0560129206516473	0.529012181053883	0.58271565846508
AC099778.1	0.255673595345912	0.2286328439375	-0.1612705073317	0.1403380452405	0.193444298870668
CITED2	13.4453612578616	15.8584407	0.238142404404517	0.00669373851991122	0.0149102087228049
TMCO6	2.65739890943396	2.21441548	-0.26308887762566	0.000219769421220973	0.000790617548232759
AC099066.2	0.967964731006289	1.162735194625	0.264496182621601	0.00754808644860962	0.0165035438401252
IRF2BP2	29.0279398113208	26.3253571875	-0.140989077616978	0.0340715121472658	0.0591488500364466
TARBP1	4.11264809308176	3.14869383625	-0.385314146437981	0.000817835416010133	0.00245792561495341
DDRGK1	28.8146799433962	25.43748725	-0.179847828942446	0.0165732448734329	0.0322743882259149
CXCL11	26.4827274960755	37.727671050625	0.510571329420928	0.0177036499913556	0.0340937129730637
TC2N	5.19134531886792	4.16574417375	-0.317534212916689	0.25859133189751	0.320355047840446
UBTF	18.7643775534591	17.753828275	-0.0798662864769604	0.0983294130970596	0.14389417796928
TNFRSF21	57.126887591195	61.3115078	0.101987953880777	0.031206195447918	0.0549687630611865
AC005237.1	0.0910764333962264	0.1030578736875	0.17830503095891	0.508602248758922	0.563742818263363
UGT1A6	1.2153179755283	0.43173427989375	-1.49311827654603	0.00386324180838122	0.00931523164151478
ACAA1	5.14587211761006	4.90358125	-0.0695798216593992	0.664256947488256	0.70631046811637
AL033519.2	0.55396883490566	0.50887345075	-0.122497891509457	0.039076612895025	0.0662548902252603
ORAI3	4.0408532427673	3.84271100875	-0.0725354735935297	0.483969225795589	0.540253753259372
HSD11B1	0.490096522515723	1.64636375375	1.74814531016185	1.7719568757673e-27	1.82502182770827e-25
LRIG2	1.31664028050314	1.222630655	-0.106872595151174	0.121771691787467	0.172105405673044
ZNF431	1.04352114113208	0.9009946201875	-0.21186943206989	0.0405999930423425	0.0685208483234124
CXorf38	3.03498340062893	3.09708444375	0.0292220935351657	0.159562844628232	0.214713834752742
SPAG7	15.0379589119497	14.168300075	-0.0859420918293941	0.372520603515514	0.434603875109884
FTH1P12	0.392701901698113	0.471582533625	0.264075700654966	0.210441734656812	0.26975232495914
AP005230.1	0.769135426566038	0.557894341	-0.463245727558272	0.0832870480623358	0.125030171389078
AL023653.1	0.146476195471698	0.205763638125	0.490321831811198	0.000257171937290298	0.000905919097229993
PLA2G4E-AS1	0.516990087955975	0.31590841255	-0.71063026444123	0.154931039807844	0.209597264965246
SLC7A6OS	1.10152786603774	1.055196783125	-0.0619939207512326	0.558821631888419	0.610096572425124
EFCAB11	0.843591475471698	0.6787797825	-0.313600921954734	3.95042123764318e-05	0.000176779080027499
PEX7	3.82904982327044	3.29640073125	-0.216094796250537	0.000164572505199189	0.000618927431647491
UXS1	6.5648631509434	5.82254388125	-0.173115330206953	0.524255586350128	0.578261516539641
LINC00958	18.5544645864151	15.2084368840625	-0.286894489595818	0.00725301630202997	0.0159695979340929
SPX	0.0387712448553459	0.166740026325	2.10454150558644	8.33689526519983e-08	6.57576692555542e-07
AC011481.2	0.118681485283019	0.126740663375	0.0947845847130169	0.478531522616582	0.535319499985885
TLR10	0.279390677698113	0.31697800585625	0.182098855798223	9.98354422342688e-06	5.2326244440826e-05
COL24A1	0.123777846402516	0.44241355675	1.83764246835452	1.09239462529833e-29	1.6109510436407e-27
AC114730.3	0.204821670503145	0.1513137023125	-0.436825725482649	0.00458379306585432	0.0107724394325631
AC007182.1	0.24656505745283	0.21618757568125	-0.189684745659429	0.974809022077986	0.978688761943141
GLDN	0.441578441761006	0.5657752873125	0.357559421928767	0.000981787708584994	0.00287563640314708
TCHHL1	0.271085121496855	0.33352449903125	0.299046805368439	0.52430056548091	0.578278361813779
RPIA	10.2607029245283	8.87036735	-0.210063810827709	0.0445646533747491	0.0740942554315738
AC022868.1	0.226625930251572	0.1756525990625	-0.367588018230034	0.00656207393880193	0.0146571808712241
ZNF503	3.71932668773585	4.36548440546875	0.231100275022901	0.000421290407757536	0.00138621350192836
SULT1C4	0.134666765710692	0.1938695519875	0.52569238670864	1.56814729663984e-18	4.23978293316829e-17
SREBF2	31.1106646855346	30.0221247875	-0.0513831327182492	0.479431313458361	0.53598724717324
SOX15	51.7100711748428	39.4680889225	-0.389758626143398	2.06940834201191e-05	9.97847480445971e-05
PUSL1	7.01479382389937	5.69865076875	-0.299780318838026	0.000236063294057056	0.000840843198923084
UTP3	18.0161927421384	16.4320844	-0.132778670065734	0.00117573662575195	0.00336374032288175
AP004609.3	0.361959628842767	0.3032226588125	-0.255451230029872	0.270547586723841	0.332794901937838
IFITM2	28.3487349685535	40.64282239375	0.519716233968108	6.01230527233667e-11	7.06309803447831e-10
INO80	5.57984166037736	5.441254825	-0.036284788845391	0.21896546790084	0.278769247753941
LIMK2	23.3601231886792	25.19399855	0.109032228741908	0.0476118999967529	0.0782847576093244
Z97985.1	0.245049200188679	0.268841278125	0.133683229811492	0.199580537115396	0.258418964389969
AVL9	3.15869100880503	3.0632388875	-0.0442689356049004	0.586496433788807	0.635216134208697
PXMP4	3.18166556226415	2.67791243375	-0.248673410021103	0.00714831173745132	0.0157819027198852
FAAH	4.41010358427673	3.48264292375	-0.34062998150071	0.00647634330289143	0.014498964776778
ZNF622	23.0927157861635	23.48148025	0.0240855082283966	0.538590804434231	0.591559476336779
UBE2F	8.79025445283019	8.4904754375	-0.0500595858717703	0.345185772279367	0.407878247128212
FEM1C	5.47859186792453	5.6142070375	0.0352771347819498	0.407314796657554	0.467802810297713
ARL1	11.3284516100629	11.50699430625	0.0225603574652364	0.265824679352262	0.32800096401313
VNN3	0.751869652968553	0.4964708285375	-0.598773621523503	0.417351633039236	0.477274520546456
SNHG21	0.946064322201258	0.681250631625	-0.473752612269718	0.000578739671444652	0.00182559495127882
LINC02016	0.0594441561006289	0.26646710675	2.16435056266491	1.34576058559663e-06	8.50773456652344e-06
MEIS1	1.0695620754717	0.964224208125	-0.149579660305078	0.547446966493012	0.599561305826093
ZNF19	0.146069522767296	0.1385966046875	-0.0757632778837691	0.800158964976947	0.826482776835469
CSTB	450.900505031447	375.0832554375	-0.265598266591592	0.00743956535881347	0.0163139100230554
PAICSP1	0.119614266289308	0.1157223416875	-0.0477220465963457	0.815205393615037	0.839485516628568
AC023813.3	0.158369962389937	0.14794935375	-0.0981953344446125	0.476015929395969	0.533118122180653
NLRP10	0.586022889528302	0.6995016060375	0.255370353662133	0.571867816842959	0.621825042240674
ATL2	16.6288299811321	14.1757551625	-0.230261071307375	0.0108403286492125	0.0225109705019811
ERI2	2.03024472767296	1.735920863125	-0.225952461818074	0.000258331183006965	0.000909344449984373
AC253536.5	0.434763733899371	0.455952466125	0.0686518266081304	0.849525365087131	0.870132110328129
LINC01179	0.0910135123459119	0.1568566985	0.78529448375027	0.0242209160566111	0.0444880498167571
HNRNPCP2	15.0013145245283	14.339585875	-0.0650855658821188	0.268441461871718	0.330747610405397
FAM173A	4.56699954779874	3.645797335	-0.325012280750557	0.00420634312794257	0.0100270236748139
ELOF1	12.7354401698113	11.33388758125	-0.168206025948824	0.00192583737206628	0.00515303783981336
FKBP15	6.01895042767296	6.21250272625	0.0456626450853999	0.135186318347176	0.187511534341323
NBPF1	0.511682830754717	0.5355041629375	0.065647965041565	0.0956412734425454	0.140541483266595
C16orf72	5.36639780503145	5.144541675	-0.060911450157715	0.867417450038375	0.885755027144049
ZFR	11.2800663773585	11.8342383375	0.069191298600229	0.103371252076189	0.150132417586741
FAM72A	0.357865032704403	0.26148898425	-0.452665412367161	2.43389196383222e-05	0.000114995487786306
NUSAP1	21.3666467169811	16.05589010625	-0.412257861711208	0.00251686793862903	0.00647204112197526
PDCD7	6.10257221383648	5.44383141875	-0.164795070980351	0.0138786689319348	0.0278087667966076
LZTS1	1.25961329528302	2.150812743125	0.771901034037411	1.34793768628943e-18	3.68524648894804e-17
PRSS22	21.8719725453459	17.7018375489375	-0.305184209293727	0.185105439324826	0.242791084286575
ROCK1	4.30713273333333	5.063246168125	0.233334843878762	0.000638577210912743	0.00198697953766424
IMMT	23.6240788616352	22.4161124375	-0.0757219802338103	0.157769286825094	0.212815254475593
NF1	2.42266158490566	2.569554616875	0.0849254248435902	0.0895211445446974	0.132791175775896
SIRT7	5.73076447169811	4.4205223	-0.374510765149164	9.52983363738364e-11	1.08866045531285e-09
RPS11	699.504210691824	622.532499375	-0.168183586579069	0.151092873567592	0.205346217752339
KCNQ1	1.70915887295597	1.8770877375	0.135209577815354	9.62181143153348e-09	8.67924843958437e-08
CEACAM7	2.88656496306918	1.58811428101875	-0.862038961187349	0.439062896691502	0.498065171736409
PPIAP51	0.145993531132075	0.1091530875	-0.419551506824328	0.000280248763756711	0.000974512760858903
UBR4	7.02035009433962	7.4953606375	0.0944549174092875	0.100071235640666	0.146113611834774
MARF1	4.85516205283019	5.4414988	0.164484630528799	0.00066172776356155	0.0020504923026885
ZBTB6	3.34269624842767	3.4468842125	0.0442805737222642	0.397084386730828	0.458161618878685
ZNF707	2.75048174591195	2.4254523425	-0.181430495875641	0.00354915737284531	0.00865546196690138
ECHDC1	8.67265698742138	8.2447506375	-0.0729981905712291	0.12562206287461	0.176585721831106
AC007114.1	1.18340660314465	0.9293173225625	-0.348702644953943	0.0440518613113818	0.0733732807638708
AIM2	11.6315585120755	12.743995685625	0.131773267147762	0.158484868536482	0.213514184437065
PLEKHM3	0.651477884025157	0.7484971804375	0.200280677821364	0.00601582043764976	0.0135946088506258
FLT4	0.669042826100629	1.362148583125	1.02571361377558	5.20923415201201e-18	1.31521338525377e-16
TMPO-AS1	1.20532828490566	0.788755468125	-0.611776127555948	0.000264510352313197	0.000927907464070768
UGGT1	8.46000852201258	9.38210168125	0.14925201993023	0.010251460654981	0.0214436850537137
VPS13A	1.63575451949686	1.41129014875	-0.212941633043171	0.125023598787189	0.175871467986083
CRYBG2	12.2245494893711	10.1536695572625	-0.267780083965663	0.0232951242733925	0.043031209822154
NXN	23.7243874150943	22.957020525	-0.0474354219437032	0.891357193880125	0.906870806254665
BATF3	0.657434383773585	1.063124651875	0.693391947115092	3.52115572865067e-10	3.73530340130321e-09
TFDP2	3.36776824339623	2.737461415625	-0.298954231058808	0.127430853286989	0.178728221779993
AL137784.2	0.132326797610063	0.1120405499375	-0.24008428274185	0.0561563997465276	0.0901021240542722
RBM15B	10.191700591195	10.62134856875	0.0595721532621813	0.0269176037725942	0.0486245429693132
AC011247.1	0.257681029830189	0.1741869001	-0.564950202926843	0.983048713017599	0.985174339454461
CYFIP1	16.3957074025157	17.6492595625	0.106289510528534	0.0892922043960249	0.13250206211107
AGTPBP1	3.33746274402516	2.853227679375	-0.226156857703685	0.0402441321468959	0.0679909977756879
PTPRF	59.7350786037736	58.6476426625	-0.0265052627700211	0.392363717293344	0.453790750450492
OR7E14P	0.935882289308176	0.7257815233125	-0.3667917564326	0.0420501516586369	0.0705646319094531
VRK3	2.67146352201258	2.59605403125	-0.0413099075252092	0.553119965703152	0.604821551082887
AC009118.2	0.591369613584906	0.453242577625	-0.383776720840452	0.00840815702187016	0.0181297666672841
AL360219.1	0.0969208263522013	0.1442444080625	0.573636780400643	0.00104483018746818	0.0030338103265596
TMEM199	3.78917044025157	3.44950836875	-0.135491274426078	0.000113833240718153	0.000449194782854159
GNA13	14.1825201823899	15.958367075	0.170199119657502	0.00293987323705288	0.00738515581784377
STRA6	1.75287346988679	2.2929712525625	0.387496407891535	4.41026201407396e-05	0.000194231132049692
C1orf105	0.0652165308427673	0.22820200228125	1.80700184524503	0.000290303154263072	0.00100534445843888
AC099548.2	0.261061399597484	0.27261716675	0.0624872544764692	0.481697362364461	0.538180615036825
DSTYK	2.90993537735849	3.096981963125	0.0898758660424419	0.00760287745192016	0.0166065543625536
ZNF544	3.3384562918239	3.170141305	-0.0746340040261135	0.171789044935273	0.228200187574043
NUAK1	3.52182603899371	5.449320390625	0.629752667249284	6.61578014351116e-09	6.09478354347318e-08
PPIL2	5.67706537106918	5.35772965	-0.0835235693510947	0.275327697953538	0.33767193601081
ABCA6	0.0632969277484277	0.230727805875	1.86598449691895	1.06024741028342e-30	1.89346569619973e-28
CCDC34	4.44990309119497	3.022539434375	-0.558012755685866	1.11047694829244e-05	5.74602452829895e-05
SLC23A1	0.238014507433962	0.213463475575	-0.157060270932801	0.529807076510096	0.583393175209047
N4BP2L2-IT2	0.189696374591195	0.14936563125	-0.344843881839119	0.00689246209355575	0.0153003383639134
AC084809.2	0.24104214490566	0.1576872129375	-0.612219741034535	0.0050025653978557	0.0116108188905042
SERPINA1	7.77187165660377	12.7038560125	0.708932484147317	2.6744277987454e-19	8.0964870187213e-18
EIF4A1P10	0.917105777358491	0.8202462456875	-0.161031055848053	0.0985767521622096	0.144180258290598
PPP3CB	8.58855540251572	9.87645835	0.201578301061593	0.00013533264289187	0.000521867120945551
CPTP	18.9921392389937	16.43594148125	-0.208548318071212	0.00222119101225628	0.00582169169847593
AQP9	0.655237901842767	2.6369596525	2.0087847807004	3.86910510110383e-17	9.05240383390471e-16
TMEM141	40.9655130062893	30.22026259375	-0.438893685030895	8.33709687263474e-08	6.57576692555542e-07
LTBP1	22.7840345842767	32.87611125625	0.529016418928571	6.34189962888585e-06	3.4833921607193e-05
TRA2A	15.2698602767296	13.37306121875	-0.191357111533779	0.00319361831449453	0.00791331136837456
SMS	43.5330293710692	36.3160339375	-0.261503762737729	0.000664675833095256	0.00205831685762524
SMTNL1	0.781068393647799	3.0181605188125	1.95014874917575	0.0139726857573074	0.0279687138084504
PFN4	0.385293085849057	0.3026031559375	-0.348529262893275	0.00967417336133684	0.020433752023848
EBAG9	6.63903738993711	6.1472987875	-0.11102146839019	0.0496921479502622	0.0812112628662416
ITPR1	0.878065515031447	1.40084247875	0.673894244844653	8.72687359778514e-14	1.42994378328692e-12
MAPKBP1	7.19615279937107	6.64262502875	-0.115472342700404	0.401839153558795	0.462332346071015
LCA5	0.477338820106918	0.6364684208125	0.415075264829685	4.23210286066654e-06	2.4102432500215e-05
RDH5	0.137281233138365	0.2351565280625	0.776486965567349	6.67366767697038e-08	5.34387556560697e-07
BNIPL	11.1603964207547	8.490982636	-0.394384845723724	0.0450824723517146	0.0747636230020852
AC007228.1	0.843020343773585	0.73334086796875	-0.201083505901261	0.0484338812888569	0.0794101374038017
FFAR2	1.49263254893082	1.409804392625	-0.0823640459265892	0.707993594475027	0.745002611495263
LIME1	0.637208174025157	0.4959706260625	-0.361510094385853	0.00273717075282143	0.00694677521178904
TRA2B	13.0024657295597	10.766449	-0.272242738101383	3.59290510634045e-06	2.0815324642864e-05
ADGRF4	9.14252549874214	8.7014185225	-0.0713421341462377	0.45782888930016	0.515656839617943
RIPOR2	0.353807033333333	0.965646074375	1.44853178613477	1.71373445978348e-20	6.07642167470769e-19
USP32	5.50725812578616	5.80187023125	0.0751837982082351	0.219876923521031	0.279655288680849
AC108134.2	0.655093025786164	0.5295623680625	-0.306899185055675	0.00925632647798231	0.0196685570593171
MOB3A	19.6273410314465	18.63419925625	-0.0749119149742175	0.52030856732461	0.574526437775305
XKR8	2.61429870943396	3.10849085625	0.249790342435402	2.15780481758737e-06	1.30771570918916e-05
EXO1	3.99753734968553	3.145960391875	-0.345611006003261	0.00235054128439998	0.00610971246389772
ANXA13	0.166433324358491	0.2316068855375	0.476733816295904	0.00470679038252662	0.0110203336680455
HMGB1	25.6326696792453	22.433007	-0.192360727851023	0.0366100961574833	0.0627168997449239
NDNF	0.113565108232704	0.636731212125	2.48716483687211	7.79239993437478e-29	9.84979591704802e-27
SERINC5	8.17237914968553	8.3702817875	0.0345200541848536	0.868372859189924	0.886544609901456
TMPRSS3	0.424376865345912	0.4346696134875	0.0345732337184668	0.00922360443820954	0.0196097295755993
PAG1	1.38910957861635	2.356599974375	0.762546476843952	2.08035581524394e-13	3.24749048111777e-12
MEN1	11.9018969245283	10.726307925	-0.150037953446937	0.00802530452785054	0.0174042533354655
DAAM1	7.32590121069182	7.280551460625	-0.00895851596926667	0.572786218363554	0.622618747300924
AL034399.2	0.172224198113208	0.15186571310625	-0.181491673054857	0.134707908453248	0.187038685246713
SRSF9	24.8708601320755	22.09735431875	-0.170582754118286	7.69388487114492e-05	0.00031757668130133
WASHC4	6.16254361006289	6.98447725625	0.180626192166089	0.00564780548393383	0.0128886496541918
AC104046.1	1.89185960125786	1.5519870611875	-0.285688497398773	0.127733926372051	0.179011912521107
AC087392.4	0.155442418113208	0.1649992130625	0.0860788945355844	0.433057087906581	0.492400074368546
PIGV	4.79182765408805	4.289952625	-0.159614304397863	0.0100380853118664	0.0210743495125961
RMI2	8.96591557232704	5.614217	-0.675366086500962	6.05752492555899e-07	4.12870378854801e-06
IL15	0.804027134842767	0.9063705725	0.172856830097288	0.00462715443639533	0.010861230948857
FAM83C-AS1	0.660056781069182	0.4000284993125	-0.722487351080609	0.000149965112830344	0.000571341643135612
SGSH	4.32515034213836	4.1008472	-0.0768282926780706	0.426826873240692	0.486224948180203
UTRN	2.81401355974843	4.525031114375	0.685298431849609	4.51639058902895e-10	4.7419665159675e-09
PPP2R5A	16.9729755283019	14.49107250625	-0.228075130683103	0.0124887094592749	0.0253683834221272
AC141557.2	0.36278716163522	0.19774919325	-0.875451593467095	0.00219673579136981	0.00576846875958515
AC090602.1	0.135429522515723	0.13768593975	0.0238389726901707	0.883015058388435	0.89946473713183
KRT77	0.443733999289308	0.366581331575	-0.275561780517921	0.399536419736328	0.460254228109087
HOGA1	0.218600150440252	0.1531368297375	-0.513473098036611	0.16411377713594	0.219759151525639
PCAT7	0.830472440691824	0.667665650625	-0.314806473156766	0.0597709405647822	0.0947875525945184
AC004383.1	0.138168493647799	0.1119717171875	-0.303294308115357	0.241352393178324	0.302385639802359
VDAC2	39.9296094968553	33.1629735625	-0.267885590708196	5.47705135806388e-07	3.76204240423682e-06
GABPB1-AS1	0.501420464339623	0.4325054789375	-0.213302468915072	0.0387324837152609	0.0657911455498489
PALLD	20.4290590314465	27.43174293125	0.425223535007199	9.97263373978457e-09	8.97076193986351e-08
AL590560.1	0.56148725836478	0.4607421330625	-0.285293751637656	0.0278509266048012	0.0500581544747739
C17orf58	4.1338825572327	3.62239686875	-0.190552786473855	0.0273392153049222	0.0492900958715954
EIF1AD	11.0300820440252	9.9677884125	-0.146098172502219	0.00183318258273861	0.00493837976136034
DYSF	2.66840268490566	6.508374015	1.28632076232892	7.49665147961383e-22	3.16550580698835e-20
AC099778.2	0.235481305031447	0.1750390645625	-0.427935594900402	0.117868418151688	0.167378656823808
RPL23P2	0.399073016477987	0.3262822435	-0.290532256470904	0.0061506840952599	0.0138545546254366
SHPK	1.62609877169811	1.3383066275	-0.281006193142243	0.000152227138517805	0.000578421526134607
WFDC5	21.1896174005031	16.756863010125	-0.338605445906998	0.0579826905326944	0.0925156971347508
TBC1D22A	8.51447477358491	8.4453289	-0.01176392882501	0.855015248246664	0.874926500676526
SUCLG2	9.67788269811321	11.2715518875	0.219922803946117	2.61012061914873e-05	0.000122400886466753
TMEM185B	16.2801519433962	15.5803113125	-0.0633901040150864	0.3347410545932	0.397660769480729
MTRR	4.35131212264151	4.56539531125	0.0692892804737251	0.270547586723841	0.332794901937838
HAT1	8.4166563836478	7.6185993	-0.143721440694699	0.0233691319653226	0.0431433538350692
ZNF784	3.52896553018868	3.228494145625	-0.128383927417577	0.0289045309987612	0.0515393973089572
AP2A1	15.2979672138365	16.76511610625	0.132122513437873	0.000793117528710553	0.00238991111669963
LINC00654	0.0792484719433962	0.202272102125	1.35184233068957	6.1700784756927e-28	6.70987416803542e-26
SYS1-DBNDD2	0.108486046100629	0.1034795844375	-0.0681633240823434	0.864550344296563	0.883200043034445
IGHJ2	4.82867675660377	10.305438581875	1.09370611049027	0.00454121736210467	0.0106852819014541
AL391001.1	0.281615467106918	0.221758641125	-0.344736250804081	0.470879584603576	0.528307895901626
B3GLCT	3.29538875157233	3.369558	0.032110691428487	0.0897505571329311	0.133080769740222
DDIT4L	0.953697012408805	4.2247050138875	2.14724770719739	2.71596453172146e-11	3.33563732057421e-10
JMY	2.77560582327044	2.859247895625	0.0428330078515382	0.564551696021701	0.615110450842854
HCG15	0.347353589371069	0.3141809170625	-0.144809449581615	0.224472646879211	0.284629444662058
CATSPERB	0.20947305563522	0.17085991355625	-0.293950725467041	0.316811583632932	0.380072370701261
YIPF1	14.6172714716981	15.18618800625	0.055085737862111	0.371870057589412	0.433956150172981
SLC7A1	27.9827164591195	29.89668628125	0.0954495655865024	0.277470584154548	0.339978749364413
FBXL6	9.4600908427673	7.342744025	-0.365534730316613	2.85893964849871e-05	0.000132789594840553
CALML3-AS1	1.52191888993711	1.2130663739375	-0.327232982151472	2.53526524791756e-06	1.51106776840059e-05
UBE2D3	27.0277535849057	26.4221941875	-0.0326913292903548	0.382363244436592	0.444230553041044
FAM160A2	6.24702458490566	5.57837374375	-0.163324611294445	0.00213282791614517	0.00562874569084624
FBXW2	6.80729214465409	6.53671633125	-0.0585149353473211	0.566194034876886	0.616451316232086
RSPH9	0.219041179559748	0.23044640125	0.0732291173113193	0.412834687115674	0.472886902400477
UBE2D2	24.389765345912	23.0471335625	-0.0816885482930489	0.126222756819593	0.177289283804762
TRUB1	5.72603325534591	5.55941998125	-0.0426016758995758	0.274793745912185	0.337080790089268
AC084754.1	0.154218496477987	0.1638541506875	0.0874364112108061	0.238897473876288	0.299939752398432
DERL3	2.96842285761006	5.2734537013125	0.829051502936712	1.32639525575418e-08	1.17255268158542e-07
AC005000.1	0.636723755031447	0.553152249375	-0.20299096776552	0.0759940578267839	0.115959891013261
PDPN	37.2964709685535	48.6757417625	0.384163836520512	0.000229414231660384	0.000820613273337199
AC117394.2	0.414744575031447	0.4050423114375	-0.034150488123023	0.244999612362508	0.306125396614062
AL158827.2	0.141631148050314	0.1154700324375	-0.294620100928963	0.18317564777104	0.240844117494837
VEZF1	7.3259173836478	8.11655693125	0.147858429969752	0.000221879225362803	0.00079747064270907
HMGN2P3	2.07838061314465	1.74598808	-0.251416169088766	0.0109160122067397	0.0226367416231378
KDELR1	81.2294426415094	86.382572875	0.0887375420417733	0.183900607093539	0.241568878985278
UBE2K	18.710139509434	18.1332427125	-0.0451833749567863	0.146650334990745	0.200639262083908
OSBPL2	5.71538062893082	5.01211970625	-0.189428709763208	0.0018032197244622	0.00486709306106228
Z82243.1	0.671513326100629	0.5137325923125	-0.386398425747027	0.000373763137129243	0.00125100676406122
RPL35P2	1.14036951402516	0.945813685625	-0.269873454334011	0.0075208239315285	0.0164531758430135
AC092718.5	0.100819362704403	0.1069761818125	0.0855168771516523	0.065874059587599	0.102888906678344
C17orf107	0.778195680503145	0.810471704375	0.0586288460466414	0.267392633443012	0.329643128727148
AL109955.1	0.103940169685535	0.133422202125	0.360245438840375	0.0210637916050538	0.0395550614879392
PYGO1	0.31279297872956	0.5352977510625	0.775133462691655	3.44812377584375e-14	5.90855435040268e-13
HP	0.0959271000880503	0.13373290414375	0.479344125641022	3.99834473150494e-05	0.000178595177933628
ATP8B4	0.122816909830189	0.26737680975	1.12236513304642	1.105233153903e-21	4.55815012158386e-20
AP003486.1	1.02909001886792	1.050216259375	0.0293172502509486	0.124427359795367	0.175159313405888
RBMS1	7.14884650943396	7.52391801875	0.0737736522746957	0.209118134313619	0.268462283357443
RPL27A	108.904842893082	82.712674	-0.396887796225905	0.00046797035892051	0.00151572562508264
AC024075.2	1.94815135220126	1.681159224375	-0.212649394766949	0.0466664608361449	0.0770622095891073
U62317.1	11.6773985327044	10.075151355	-0.212917397370317	0.132041468613804	0.18398849162751
EMX1	0.267266169509434	0.16707258623125	-0.67780220202123	0.0231109819268577	0.0427437885214453
ACADL	0.0776900919937107	0.0959319809375	0.304281228114921	0.0141896274951139	0.0283355856401197
COL17A1	249.397458030818	254.60792284325	0.0298305528042171	0.62506954026636	0.670169843072536
BRWD1-AS2	0.323450011572327	0.29125250325	-0.151272314907668	0.123833202222907	0.174525037533385
AP005131.2	0.0883232432704402	0.1326241725625	0.586478695612873	0.000319038041467445	0.00109249082214175
EHMT1	4.30630698113208	4.0094278175	-0.103054802290478	0.237714221456056	0.298788986560572
ATMIN	11.4835221698113	11.351519625	-0.016679762604408	0.499262425892192	0.554970442120683
RNU4-2	1.90768208742138	1.0655991986875	-0.840155865603136	0.162392904064774	0.217874441417389
SERPINB8	7.05176006918239	6.249079610625	-0.174339669342527	0.0768002287925942	0.116915089831598
BRAP	5.64015122641509	5.38050161875	-0.0679931653092631	0.0421730348881475	0.070721941517288
FOXM1	16.8211847358491	15.042659575	-0.161219658687549	0.127430853286989	0.178728221779993
NDUFS7	6.28799738993711	5.45985689375	-0.203737481048353	0.0182340036357488	0.034942224332889
ZCCHC7	5.32716972327044	5.05414710625	-0.0759015897532214	0.259616231302326	0.321338434445926
TRIM35	6.95180313836478	6.16233773125	-0.173909475934622	0.0614376814443156	0.0969790712775744
AC005014.2	0.155780473396226	0.11342828275	-0.457733993730271	0.0588843930919334	0.0936779663229467
GALR2	0.728655591509434	0.25564471933125	-1.5110968415646	0.00359080758381726	0.0087384248564304
RPL23AP49	0.203214841698113	0.260365687375	0.357533561124425	2.41782700134518e-07	1.7660570509638e-06
NMNAT1	1.95198954716981	1.80675019625	-0.111548276340394	0.249992872247008	0.311347488877816
EPC1	1.69005981823899	1.72963995	0.0333974405366178	0.0477482682892153	0.0784625857266474
ZNF221	0.153679559572327	0.194303052625	0.33838327723494	4.09838716085605e-05	0.000182477893887821
IFIT2	10.3030906572327	13.400491100625	0.379208700436297	0.000402383188550885	0.00133474487893717
PLEKHN1	5.39686317232704	4.6608609975	-0.211524623343439	0.0219271425058288	0.0408648880821889
TAF11	19.767793572327	17.71798433125	-0.157937363862376	0.0040949046633991	0.00979857580549808
ZNF26	0.456870062201258	0.3924724445	-0.219192542762779	0.0139728625186058	0.0279687138084504
PHOSPHO1	0.334782989805031	0.557844271	0.736636205455745	7.69981128075631e-09	7.02693513320217e-08
GPR141	0.162321590012579	0.406934382375	1.32594127847956	3.69573910456043e-20	1.25551932651611e-18
LINC00525	0.110490882830189	0.16020303925	0.535974187361568	0.207527441573046	0.26693069761206
AC010487.2	0.173219389622642	0.120880363375	-0.519020527291027	0.00305421857977362	0.0076310382330732
NAT9	5.92369408805031	4.7688376625	-0.312859466428394	0.000178718148799318	0.000663411038239421
HAS2	2.27858838289308	4.88206364625	1.099350771759	2.15723967675553e-13	3.3648098996573e-12
PPP2R3B	2.10547437358491	1.774050396875	-0.247098322083842	0.0934859290647758	0.137873861290622
PTMAP2	3.87676136289308	2.98185734625	-0.378640691668164	0.187532604454887	0.245362930388414
TM4SF19-AS1	1.08961365779874	0.9519177978125	-0.194907790969262	0.5458314119569	0.598162149701797
MIEF1	7.23583133962264	7.45069373125	0.0422159801178763	0.365403399980114	0.427537571918789
PCDHGB2	0.706522441949685	0.7845537126625	0.151136834374143	0.00577521742953191	0.0131194284611119
CYSRT1	30.644101608805	19.866655887625	-0.625260362808551	0.0807252544487729	0.121747718532565
AC092155.2	0.428109788301887	0.2686026764375	-0.672507141407919	0.000453118111614702	0.00147500339731637
TMEM125	2.73728322471698	2.29628003525	-0.253446125186461	0.0164092693912558	0.0320127117628969
AC011473.4	10.1276064840252	8.2368299129875	-0.298132150832418	0.619064144267273	0.664866491310819
FAM86EP	0.833238254716981	0.73033128	-0.190178053975505	0.0315886874254012	0.0555119066013234
TRAV8-4	0.200047026603774	0.5271475103125	1.39786753858132	2.43580063350759e-16	5.26251888255924e-15
KRT24	12.6251801826226	7.030841527675	-0.844534695506064	0.0199959880374259	0.0378382330258124
DHCR24	125.313911761006	120.337276375	-0.0584629754112704	0.391692124956108	0.453067853371894
IGKV1D-13	2.41752756440252	4.7980234595	0.988907872317499	0.00035363612800975	0.00119284021275997
IMPA2	32.4310590125786	28.0129520625	-0.211282109122962	0.024503983101715	0.044893603299575
AC092614.1	0.292354135534591	0.3076337160625	0.0734966292642754	0.0762952874992509	0.116355693079005
AC084824.1	0.86311643836478	0.726667219375	-0.248260372215835	0.00191010217819493	0.00511867414657799
ALG1L10P	0.223555983773585	0.1776539396875	-0.331566479548117	0.122385300065358	0.172797000875626
RAPGEF1	12.8675129811321	17.03241721875	0.404549956992398	7.3358493339356e-08	5.83570262093953e-07
AC080013.6	1.05992324981132	1.061996161875	0.00281875069274019	0.809554863184341	0.834903062398654
AP000873.4	0.199288392767296	0.173869212125	-0.196855194999585	0.0691202595752202	0.107082767440608
CSNK1A1	22.5789643836478	23.7212385	0.0712000194522275	0.250993962011448	0.312394403101972
PHF14	4.76599368553459	4.530410425	-0.0731352853520559	0.169515444698717	0.225711297304275
ARAP3	2.52255389371069	3.0026965775	0.251373605454386	0.00041936300483476	0.00138127246228654
ASB8	5.34262588427673	5.8641414875	0.134370916197031	0.129874013069947	0.181527072479327
SEMA6B	2.28267669748428	4.269960868125	0.903496307689793	8.09281302295819e-19	2.28642522938903e-17
WASHC3	7.26442179874214	6.5361901125	-0.152398026665562	0.0655931690523063	0.102491301073382
IARS2	31.2119464150943	27.6705056875	-0.173749318376712	0.00166694782086227	0.0045427420244862
DMBT1	1.22461976301887	3.02928340856875	1.306642686939	0.012191499377546	0.0248547898860034
ANO7	0.186521220628931	0.2140656725	0.198713688093276	0.197476344559856	0.256117964101683
GBA	10.7798342704403	12.11820459375	0.16884096993824	2.73915846472793e-05	0.000127897696904042
LDB2	0.596539692201258	1.547542909375	1.37528937280143	2.04171288978602e-33	6.62399718542911e-31
BCL2L2	14.9308469937107	13.270824625	-0.170037988722163	0.00340017305555805	0.00834650298858676
WNT2B	1.08618979899371	0.906907695625	-0.260248592359951	0.0430412107535949	0.0719176144660496
UTP20	3.40572764528302	3.455200188125	0.0208062323406113	0.610529326112463	0.657150337965452
AC124798.1	0.693769661949686	0.4702272589375	-0.561098579955813	0.322716758866107	0.385564624568075
KREMEN2	8.53695170314465	4.16920905625	-1.03394730252872	0.00788221654281832	0.0171321155898282
TIGIT	0.913711711993711	1.591550089375	0.80062160926829	3.04863506818805e-11	3.71368774952119e-10
AC069218.1	0.360699116603774	0.2643086400625	-0.448572303362505	1.70511536806967e-05	8.45004474410494e-05
ZNF300P1	0.158462851188679	0.18492193920625	0.222771731081512	2.12787530755292e-10	2.31274264303881e-09
ADPRH	1.2243957490566	2.266038178125	0.888102226698356	2.63343470808207e-24	1.59696074852105e-22
CARD9	0.51586957591195	0.6744410381875	0.386685959470918	7.16503346996227e-05	0.000298022524628815
RPS4XP1	0.126329317798742	0.1183446075625	-0.0941955201739528	0.217773403528704	0.277523867305385
JMJD7	0.222836700880503	0.1714396945625	-0.37828567720246	0.000859990679071759	0.00256836123946162
LYVE1	0.586320996666667	1.69905145075	1.53496691399686	3.04777310610647e-22	1.357619022505e-20
SCARNA12	0.47237605754717	0.3296910124375	-0.518821284503211	9.14603330975551e-05	0.000370678085379348
INAVA	10.3999646672956	10.2126088360625	-0.0262271736864448	0.97626992089996	0.979843788617614
RPL35P5	3.40015036289308	2.67312692375	-0.34707020689045	0.0124887094592749	0.0253683834221272
FUNDC2	4.58810191194969	4.80829074375	0.0676266972020318	0.339630589443908	0.402388865131778
ZNF43	0.261487446540881	0.32722445625	0.323538889708399	8.09795711519866e-15	1.48712106796658e-13
RPS26P39	0.115544922012579	0.1294535130625	0.1639802597067	0.465881526752617	0.523454533897053
PIK3CB	5.12581970440252	4.7804917925	-0.100623691248215	0.350172067188748	0.412543089021132
RNF112	0.135868990050314	0.1380952849	0.0234478399901783	0.0420502275839749	0.0705646319094531
EIF4E3	1.28943966987421	1.718574395625	0.414468032015025	2.72453103019274e-05	0.00012730609945687
OGN	0.192186074238994	1.5241499599375	2.98742914782196	1.99087197239049e-22	9.07595171301014e-21
AC022417.1	0.164200206037736	0.1985091476875	0.273749553688114	0.00333435119574103	0.00819837528336343
HLA-DPA1	27.7154350062893	51.7236684	0.900134947546513	1.08777347765455e-12	1.56501097679405e-11
AC005244.1	0.237580411886792	0.17467825725	-0.443715850556866	0.00279303846666967	0.00707288757541197
TRMT112P6	0.445820633899371	0.348461767625	-0.355463014545929	0.000113232728593774	0.000447603824843767
SYNE2	5.59276805660377	5.90001417625	0.0771559208273427	0.415611130081972	0.475591505326151
HDGFP1	1.5755648154717	1.67844237925	0.0912539052561222	0.69301567117731	0.73165435812656
KRT8P39	0.113104133584906	0.10183478570625	-0.151421200800488	0.00133520505686458	0.00375301079583974
SHLD2	4.36743621886792	4.7329218125	0.115944454586408	0.00696833935786741	0.0154476362533022
PRELID2	0.652063527610063	0.54259926875	-0.265125423247629	0.0663077814924678	0.10343355032714
DAPL1	17.7592142798113	8.4669114964375	-1.06866004005815	0.0265014780168005	0.0480022785853268
IGHG1	294.803346841509	600.21610503875	1.02572912680077	0.000389623059836735	0.0012984767133679
DLG3	4.70952693773585	3.65761346875	-0.364679530138592	0.00148332639549789	0.00410906953390663
BET1	3.04289057232704	2.764942115	-0.138193175478959	0.124725201452284	0.175527817486275
GRIA3	0.192144491591195	0.45108349041875	1.23120286689017	1.05469320385886e-12	1.51966379765482e-11
TRBV20-1	0.999214326666667	2.3448793906875	1.23064765188858	4.55714672943034e-17	1.05355603604621e-15
HSPD1P6	0.0896194251132075	0.132608455625	0.565289393071055	2.12629721815058e-05	0.000102274528412452
IQCA1	0.989125959408805	0.775865666125	-0.35034736656596	0.545024522226422	0.597412430297851
RBAK	3.22318600440252	2.98356567875	-0.111449910173722	0.205183540179603	0.264457577510174
DSG2	26.2259086540881	25.1186060875	-0.0622363523523237	0.927928833839706	0.938633479501336
SIGLEC6	0.0593088581446541	0.1680936172125	1.50294544274065	1.79859131352732e-15	3.52581858097913e-14
MMAB	5.09096686163522	3.684305075	-0.466547147554501	2.95732709422873e-09	2.83164432937808e-08
SYCP2	0.996169359622642	0.481558671375	-1.04867945544121	0.471172455964497	0.528514637997286
TMEM167A	14.630002754717	15.74224474375	0.105711233505339	0.0182340036357488	0.034942224332889
CCDC191	0.919483045408805	0.71380497125	-0.365293023665691	0.00712234851659964	0.0157299337672032
HIVEP1	3.55680619559748	3.685712021875	0.0513609858370117	0.0466664608361449	0.0770622095891073
PYGO2	15.1296332075472	13.4044301125	-0.174667127625991	0.00808318790032068	0.0175122243369663
DAPK1	1.65896515691824	2.929287405	0.820266163353876	7.01372539357313e-11	8.19011268814005e-10
LDLRAD4	0.535875657044025	1.12866251875	1.07464398445028	1.66386658494664e-17	4.01846488121232e-16
AC097523.1	0.185665895220126	0.16485040025	-0.171551442604981	0.135185596560873	0.187511534341323
GSS	46.5560830188679	36.6090781875	-0.346768235467123	1.39283726365779e-07	1.06075783154783e-06
TSKU	29.0562344654088	29.9693181875	0.0446385129829974	0.0861362920999718	0.128622971925288
MAP3K12	0.543848288050314	0.7907781025	0.540068668527888	1.36639613521893e-10	1.52600500104255e-09
CASP10	2.61205433144654	2.768722598125	0.0840356098264037	0.254519794017816	0.316115760246973
FAIM	3.04539848176101	2.4403681175	-0.319532225402275	0.00020161075149471	0.000735073026521076
SSNA1	56.8126952201258	44.5753049375	-0.349968679421799	1.78634309244794e-05	8.77661651630278e-05
TUBGCP5	2.85623546855346	2.6630178225	-0.101052836347699	0.213553685639926	0.273165727734709
AC234775.3	0.123855847044025	0.214833016125	0.79455375007283	8.64888649516238e-07	5.69936440469976e-06
HADH	13.413335572327	11.82208548125	-0.182183487892897	0.101330391165227	0.147730481907003
VWA5A	2.39592552012579	3.112119309375	0.37731430888521	1.15557394786848e-06	7.39947449644994e-06
AC104170.1	0.17286270509434	0.1307915125	-0.402357720405366	0.00700172434394544	0.015509281529272
DESI1	12.4407009119497	11.844119475	-0.0708968209521315	0.309819533368736	0.373202168103701
UBQLN4	14.797084490566	13.30050225	-0.153832220344347	0.0123186518363013	0.0250752772817569
SNRPGP15	1.00605700308176	0.7544676729375	-0.415181059109262	0.00295147349912032	0.00740678246526913
PPDPFL	0.0828440938679245	0.51006507106875	2.62221055585954	0.00065213240447232	0.00202527271625051
NAP1L4P1	0.238987002389937	0.2480277889375	0.0535696111148676	0.44469922420343	0.503291670222667
TRIM37	4.78955952075472	4.654003275	-0.0414207564212306	0.845499240694841	0.866509856763492
BIN2	0.970471922830189	2.022283475	1.059226862821	3.59833866992987e-17	8.45957253005493e-16
CERK	8.63143091194969	9.2974826375	0.10724040059137	0.10728582892623	0.154916248488836
REXO1	7.068526	6.49654465	-0.121736812508441	0.0404810774990942	0.0683557125778424
CDH16	2.97642639342767	1.438085508825	-1.04943175594182	0.0986995176067963	0.144327284385058
TRRAP	5.32576588490566	5.686332404375	0.0945094261308044	0.0537793599695456	0.0868410635559664
RPS4X	371.288820691824	306.20433	-0.278047193103523	0.000485307648766372	0.00156459070733458
FBXW9	6.81959814465409	5.363301775	-0.346565297466345	3.74780280376287e-05	0.000169111565549485
PROK2	0.147305226018868	0.45110625465	1.61465867488765	0.000149393569674746	0.000569767873685072
LINC01220	0.297843894465409	0.269947088	-0.141879731332968	0.137743615085275	0.19033983184851
B3GALT6	10.0734277232704	9.6528796875	-0.0615233756408071	0.308087568805555	0.371667861574674
AC126615.1	0.213990444528302	0.164757878375	-0.377198922825384	0.00119583973121846	0.00341302881024496
ZNF589	1.88379711886792	1.52478903375	-0.305033949418665	0.0690449191820833	0.106974561986504
PYROXD1	1.96660057672956	1.791455939375	-0.134571410006945	0.437500073737803	0.496639633507119
ACACB	0.352621446477987	0.6099397325	0.790546476337115	4.21130392380431e-09	3.9679207251101e-08
SRGAP2B	0.186743468188679	0.2471230353125	0.40417171413228	4.78158660107434e-06	2.69636050916898e-05
CHEK2	4.11269073584906	3.058559698125	-0.427230153407451	2.11481352966531e-05	0.00010174730639759
THEM6	10.616042408805	8.92641985	-0.250092469300959	8.21782758459608e-05	0.000336421097290741
HYLS1	2.29615126666667	1.9274891675	-0.252494935310583	0.0269176037725942	0.0486245429693132
HMGA1P5	0.34196892345912	0.363928318375	0.089789090387898	0.369920015667159	0.431916645079884
MRPL18	40.8331112264151	33.48885325	-0.286058520981634	3.2130462405317e-06	1.87710558578001e-05
EIF4HP2	0.407551447044025	0.3007793895625	-0.438276476714368	0.0188986429809197	0.0360360549679032
SLC35A2	13.5740597987421	13.20929294375	-0.0392990286063042	0.687333321500725	0.726522069740069
XRCC6	121.10838572327	115.4442693125	-0.0691022037404005	0.0409585178630409	0.0690062756380435
NUMBL	4.58123999371069	4.67140619375	0.0281187554203068	0.340244985572879	0.403018674039288
PLA2G4B	0.288498854534591	0.150010137725	-0.94350558902766	0.000539756111238894	0.00171541101410225
FO393411.1	1.39660760943396	1.10759367375	-0.334498019807759	0.000109939298252249	0.000435772425122842
GUCA1A	0.058035707572327	0.17275706804375	1.57373201300125	8.53797871952766e-19	2.40173834905095e-17
SMAD1	3.90928775295597	4.262556230625	0.12481308421896	0.00915846990498716	0.0194840191443148
AC011447.7	0.146153404465409	0.19597173725625	0.42316217071567	1.00659769906346e-08	9.04219234424057e-08
HIST2H4A	0.131256294899371	0.11721221890625	-0.163263641612844	0.0830701100602787	0.124782942660679
ANXA2	204.13565427673	181.9908644375	-0.165662153139996	0.0280256451949829	0.0502808487894504
ZMYM5	2.54205034716981	2.346549459375	-0.115451735179936	0.308087568805555	0.371667861574674
KCNJ8	1.2154966836478	3.17270228125	1.38416619144132	2.0814975189748e-30	3.49296816416926e-28
TGM3	114.590248265157	76.2321039657875	-0.588013675256954	0.248496472897749	0.309761292355762
SPRR2G	349.808106593585	279.484529578125	-0.323795296053536	0.980143339706129	0.982819259590696
ZFP69B	0.762932856207547	0.79605876525	0.0613188400936032	0.0452127168782208	0.0749604587983516
RSRC1	6.09574114213836	5.077182525	-0.263773513594644	0.0151987775499689	0.0300212484817549
HMGXB4	4.92485303018868	4.75420209	-0.0508774414461675	0.521885534900793	0.57600634021539
VPS35L	3.51163373207547	4.024142166875	0.196538896516437	0.0128350727662731	0.0259797781499711
AC006480.2	0.117339043333333	0.10855180419375	-0.112299430281345	0.0333573574996431	0.0580898753551874
SF3B6	61.3152603773585	49.34111425	-0.313455886293482	3.02774461455494e-07	2.17644300837985e-06
RSBN1	2.28317520188679	2.498883705	0.130242191164492	0.00225746616482167	0.0059008777177949
AC025857.2	4.2938634245283	3.50846737125	-0.2914353585293	0.0995710799765078	0.14544879504898
YWHAEP5	0.286929756100629	0.24093252175	-0.252068445048504	0.0290826066848844	0.0518198769075027
RPS2P35	0.161503569937107	0.143391864	-0.171602886766076	0.33048733151861	0.393559381814681
SPRY1	3.1775886	6.31908976875	0.991784408687962	2.91277883855147e-23	1.48429719558228e-21
SYPL1	68.7755208805032	60.288472625	-0.19001298106421	0.00179579967096529	0.00484908259051329
ZFP1	2.28899447106918	2.292512905	0.0022158769002949	0.577754140894339	0.627458274193774
HIST1H2BD	20.1074931377358	17.1308826625	-0.231133740005878	0.011419503041125	0.0235279473114457
TMEM67	0.965738697421384	0.816104870625	-0.242878335438006	0.0413197217588243	0.0695065419769507
HIVEP3	1.3346389718239	1.776460853125	0.412556360485707	1.10419402766549e-07	8.52607732746387e-07
RETSAT	13.7279069056604	13.98677134375	0.0269512998726511	0.73069631283872	0.765128263890184
ACOX2	0.235383024213836	0.3819069750625	0.698210992064681	1.53055209076033e-11	1.94222470656718e-10
UBE2C	49.4013113962264	37.4942862875	-0.397878578111189	7.8316156143876e-06	4.20900688983073e-05
VPS25	24.7622882389937	21.6716274375	-0.192337140468264	7.30964446765962e-07	4.89135576512417e-06
AP001000.1	9.50241389987421	9.04232645125	-0.0716000444759346	0.448325259891389	0.506564865860563
PIK3R2	0.334119035786164	0.2644266741875	-0.337494462926129	0.000150746763464045	0.000573692374895621
ACOT13	4.88563576100629	4.48124680625	-0.124646124697309	0.022138379550231	0.041195458973788
ANKLE2	7.06495472327044	7.0101732625	-0.0112302127469097	0.27107588309811	0.33329731811444
AC126773.1	0.270774126918239	0.1788124090625	-0.598643033870022	0.0594918209548828	0.0944821560502365
TARSL2	2.79027524842767	2.8318545875	0.0213397419606249	0.509338969313835	0.564270239409431
TRIM31	0.374199289786164	0.247433975475	-0.596763208195767	0.308087568805555	0.371667861574674
XRCC4	3.86824678050314	3.80243323125	-0.024756921409097	0.762876444799816	0.793574139607397
ZNF658	0.552480030566038	0.4861819904375	-0.184425866288815	0.265303437549665	0.327503121018567
AC126768.1	0.307017585974843	0.2886871078125	-0.0888146144254316	0.51641837913509	0.57110556574501
KALRN	0.477206753710692	0.6284232024375	0.397121987286998	2.18470356608584e-05	0.000104824845002285
FAM92A	2.12495649622642	1.92371430625	-0.143538747397913	0.205618040881223	0.264877293613519
ASB14	0.197746517169811	0.2702158265	0.450459890256067	0.0151987775499689	0.0300212484817549
AFF4	8.14128252830189	9.69915441875	0.252602891467465	0.000531306508825926	0.00169436639921453
SHC1	44.7433997484277	46.446009875	0.0538797804028892	0.157769286825094	0.212815254475593
POP7	39.8491120754717	31.44227225	-0.341842097078051	9.90148903254452e-09	8.91500395501904e-08
COX14	23.1478664779874	20.50967170625	-0.174574828356612	0.0624555562175943	0.0982670431079608
RPL10AP2	0.441823197610063	0.3808472330625	-0.214256754096827	0.00925632647798231	0.0196685570593171
CHCHD3	11.168561408805	10.59240428125	-0.0764132764899284	0.258079935175669	0.31992511100615
RPS15AP24	0.185837312893082	0.1516527486875	-0.29326855195105	0.035915095269681	0.0617783242550725
ZNF579	2.3707529672956	2.37668818375	0.00360729560791118	0.659854610441191	0.702319965380733
C1RL-AS1	0.698487523333333	0.624632532375	-0.161226635495664	0.0256059544435583	0.0466403583043236
PRCP	5.46568462264151	6.68070351875	0.289597818452277	4.80938796053376e-06	2.70968295339364e-05
AC006058.3	0.18661262836478	0.134794928625	-0.469280399713274	0.668318127767885	0.709930732612805
AL512770.1	0.171838089786164	0.14313599404375	-0.263663352475993	0.00666926369598908	0.014860792937972
TACC1	4.24342428742138	4.789455146875	0.174632606247034	1.31963206572134e-05	6.7245962804533e-05
CCNC	10.8101526415094	9.75293566875	-0.148478448612002	0.0108026620653549	0.022442328683479
SYVN1	12.2317574591195	12.75580973125	0.0605227780681949	0.0768002287925942	0.116915089831598
SKP1P1	0.680137684150943	0.5600908380625	-0.280165999968239	0.00522129897825398	0.0120566792302126
NOX4	0.471717970062893	1.377633610625	1.54619577983587	1.96233716594599e-31	4.0209321339268e-29
LRIF1	4.59356144213836	3.93308939775	-0.223950147272737	0.0212356335661734	0.039793304100802
AP006545.1	0.159068046666667	0.121555179125	-0.388032694651402	0.0232935928284107	0.043031209822154
ALDH1L2	1.79231946031447	2.362199929375	0.398303271096555	3.36804023991358e-06	1.96059423774395e-05
AC090673.2	0.108567738930818	0.130365650875	0.263968326314712	0.462916647323733	0.520664208517004
KIAA0319L	6.3253008427673	6.32528049375	-4.64127703825312e-06	0.854062674067911	0.874273454638513
MFF	7.94799810691824	7.1461509625	-0.153425137771377	0.0131450853119409	0.0265190414221413
PITHD1	26.7173860377358	22.155771875	-0.270096275934993	2.06887935504886e-08	1.78514208889101e-07
TVP23B	4.73067857610063	4.26593903375	-0.149183793201208	0.0252075685761515	0.0460310065575389
RPL37P6	1.31357508786164	1.0768506153125	-0.286680543783544	0.000570996980210602	0.00180555997673482
AC108718.1	0.141265590377359	0.152320357	0.10869866979869	0.0131855121599195	0.0265929332763083
POLA1	3.81697806037736	3.27361028875	-0.221548309602785	0.693597408883387	0.732070008204956
KLHL26	2.01095029245283	1.83260209	-0.133983851135265	0.77865989626554	0.807705080502238
PTCRA	0.102746289333333	0.25269537875	1.29831298862798	2.23821474228356e-15	4.3309232776632e-14
VDAC1P8	0.194019184779874	0.1764352369375	-0.137060595427186	0.0848116335777363	0.126946809628928
CCNYL1	6.34851902955975	6.6696412375	0.071189078411118	0.220333670912316	0.28014469222594
NDOR1	6.06037404402516	5.41015181875	-0.163737759765612	0.09588319241598	0.140843814033313
CLDN23	1.45963468194969	1.805841336875	0.30706380578446	0.000368624346922828	0.00123632693611299
AL031602.1	3.82898049937107	3.3964457080625	-0.172934519704539	0.564551696021701	0.615110450842854
UBE2I	11.4635050754717	10.37002044375	-0.144629490923711	0.000439013107328231	0.0014350678668768
FANK1	0.913522800628931	0.781070160625	-0.225988591435662	0.00419025671121412	0.00999602170839388
PPIAP53	0.41040253327044	0.35018102725	-0.22893871531059	0.00387984415359317	0.00934760329728312
GIMAP1	0.505949037295597	1.128999853125	1.15798131935006	5.06013616525644e-19	1.46796737098185e-17
RAP2B	28.5033426037736	25.488612175	-0.161278292447626	0.0102156201047131	0.0213779037796544
SLC46A3	1.14370489396226	1.92095652125	0.748110018798983	1.42399650053843e-15	2.83720735716285e-14
ALOX12P2	0.63242185427673	0.4051394098125	-0.642468793457724	4.20750726848455e-06	2.39974616139233e-05
AC112484.4	0.253862849056604	0.148213001125	-0.776377277482304	0.00152470851472031	0.00421171788669584
KRT23	13.7384198892453	12.7128823586875	-0.111924917639849	0.451237459313745	0.509411841500978
GVINP1	0.180793545389937	0.44564703125	1.30155832295814	8.48891244964107e-14	1.39565177149251e-12
FAM124A	0.17362825081761	0.3564930075	1.03787207309172	2.81374598485819e-21	1.09544758682499e-19
AC080129.2	0.153276801446541	0.1008277923125	-0.604246000476945	0.00170412947531797	0.00463174872473326
AC096536.1	0.165574367421384	0.1142680264375	-0.535057569743504	0.054074344729766	0.0872280394757394
PIGH	4.12718689937107	3.882695075	-0.0881003616152944	0.109421110202166	0.157392398669575
SAMD11	0.511278523408805	0.588422653125	0.20274336266637	3.53236289692697e-07	2.50130869958459e-06
ESCO1	4.26862747484277	3.5629166625	-0.260713524521446	7.23841952888519e-05	0.000300625292402985
ENAH	13.5610542138365	15.49957310625	0.192759145369676	0.00972543594949751	0.020521987663189
AL590369.1	0.124177324779874	0.1017395265	-0.287521471408601	0.27416390535723	0.336511498253131
ALOX12B	14.6343210562264	10.6402514344875	-0.459823572145369	0.15457939310435	0.209237411027649
AL121769.1	0.113909586792453	0.1008995658125	-0.17496920511489	0.0530584598700126	0.0857837192549556
GLT8D2	1.62717219767296	5.05758318125	1.63608120852917	1.60444098126016e-32	4.1642730854947e-30
TMSB10P1	2.39213866289308	1.846295206875	-0.373667773257369	0.348608920084144	0.411199250945764
APOC1	12.0037782974843	28.818694421875	1.2635163997476	9.22812708346776e-11	1.05791944526963e-09
CCL19	14.4404030020755	17.514215800625	0.278415387434741	5.79927810300132e-13	8.64385509594362e-12
RPAP1	4.7361741509434	4.3199091875	-0.132721145810121	0.0242732669012639	0.0445631815052347
GPC1	64.9327664779874	55.9695908125	-0.214303476696996	0.0925405899123649	0.136624582725377
ZNF154	0.114985448138365	0.209108826875	0.862802668092598	7.86847503137614e-15	1.44771016030972e-13
CTSL	48.6766485446541	58.102062375	0.25535953415009	0.000361863231374984	0.00121658543384204
RAET1L	11.2408053225786	8.5165348729375	-0.400406933100395	0.0318781886958759	0.055944899130357
AL583785.1	0.226704924025157	0.4798087146875	1.08164363458582	7.94217638841742e-12	1.04531714386027e-10
INTS9	3.78856254716981	3.249351125	-0.221498916452638	0.0113800536676097	0.023459083415619
ENPP2	1.06185476591195	2.99721392875	1.49703560462727	1.27836666035166e-31	2.82780516027334e-29
CILP2	0.577238557867925	1.1332138254375	0.973180532085863	1.04417876679177e-05	5.44348791493535e-05
CSNK2A1	18.535628591195	17.20964356875	-0.10708382367794	0.0335620154390835	0.0583997669202824
COX7CP1	0.374337923396226	0.317879787125	-0.235859928664855	0.0691786018646035	0.107164623897531
UBALD2	49.1467996855346	40.346905625	-0.28463944364104	0.000155229037893148	0.000587648473673283
SERPINF1	24.7744420125786	50.07175425	1.01514443634259	5.93202011966823e-26	4.69401234347406e-24
KLC2	9.15610984276729	8.74918673125	-0.0655858511016785	0.35900741517181	0.421396426901499
C4orf3	45.067270754717	41.0811598125	-0.133603171283192	0.0640084885353823	0.100410124734447
LINC01186	0.467432946981132	0.321538634125	-0.539767332549362	0.0252737217005003	0.0461410870771292
LINC01508	0.302009801471698	0.138638412575	-1.12326833106369	0.00773097309762235	0.0168560844890588
IGFLR1	0.646772382075472	0.7365724581875	0.187569377809156	4.67095724416283e-05	0.00020464743127363
CYSTM1	8.90944713081761	10.19970595625	0.195119747587501	0.012878960417295	0.0260523582545011
AC121493.1	0.114595008867925	0.0872143560625	-0.393906672702853	0.028494896516261	0.0509302778060359
SNORD101	1.68697387484277	1.22737801	-0.458857990493877	0.000484009095420479	0.00156143868933627
DHX32	12.4486495345912	11.7251284625	-0.0863855138232736	0.0186560675476525	0.0356562602732061
ZNF702P	0.22362628445283	0.3274436285625	0.550156790412895	3.41600325636488e-14	5.86383768857132e-13
RSPH4A	0.0785168677169811	0.0844981460625	0.105917067848222	0.558820905166593	0.610096572425124
SNRPB2	20.4903682578616	17.69210263125	-0.211840396651455	0.00865200053112949	0.0185832331831586
LINC01133	9.10098618880503	4.4533143749375	-1.03114342492629	0.000164572505199189	0.000618927431647491
AC023024.2	0.309237459767296	0.2620825235125	-0.238693938626212	0.415611173179038	0.475591505326151
PRLR	0.233083368666667	0.34058156475625	0.54715427921581	4.64629673322855e-07	3.22679321468269e-06
PAAF1	2.40375465660377	1.971030139375	-0.286339815328458	0.00214151691485914	0.00564496772375487
GPR4	1.30088643584906	2.628899306875	1.01496386048378	2.40049704471197e-25	1.74358490568519e-23
UCP3	0.283901984591195	0.87177440383125	1.61856191121686	0.0170175678552369	0.0329944199073747
SUCLG2-AS1	0.0860581164465409	0.112659505625	0.388585876349833	2.01393974457215e-06	1.22740610732127e-05
EXOC4	7.38022035849057	7.53018585	0.0290215791185942	0.31622498951106	0.379555780356536
NINL	2.29713009628931	1.8041444575	-0.348517705479194	0.0256862819275942	0.0467516749885506
C1orf159	2.22496996540881	1.796079795625	-0.308934414380934	1.63567560789536e-06	1.01530807982433e-05
C6orf89	11.955666591195	12.81555124375	0.100200965439994	0.0034536774781746	0.00846183584520412
AL118508.1	1.1854504221195	0.64094077575	-0.88717236760545	0.0113405739562849	0.023387918120278
CA9	26.8201474511321	18.8898594296875	-0.50570520303434	0.0488510773906097	0.0799777184596811
ATP6V1E1	39.7178099371069	39.389518	-0.01197431087492	0.672210334690796	0.713131308250642
DSG1-AS1	1.10694569106918	1.02113396575	-0.116412292107345	0.140989403463956	0.19424585801043
KCTD15	10.4480467679245	9.2699107625	-0.172605904038207	0.0224943754403256	0.0417581072211881
RN7SL368P	0.198325854968553	0.239433497375	0.27175223487041	0.450310789619426	0.508424675525303
QPRT	1.24482824509434	1.60260982875	0.364476529341398	1.19888205160911e-06	7.66166710985651e-06
ARHGAP42	0.800985164025157	1.1327270038125	0.499952775942707	3.61751819014688e-12	4.94860218477858e-11
NAGS	2.73029563018868	2.408986338125	-0.180630959565591	0.0158201564412944	0.0310501275747365
RRM1	33.6695190566038	27.78092870625	-0.277348284623435	0.000166989701994627	0.000627169889837432
AL353622.1	0.348306267358491	0.297747148875	-0.226268739345082	0.0243499622037499	0.0446744923900279
TNNI2	23.091203750566	72.720490774375	1.65501855284506	0.000124452104564792	0.000485779961391266
WIPF2	9.08772070440252	8.33612485625	-0.124541610673276	0.0380512378713917	0.0648149629335414
CACNB4	0.0493712581006289	0.08254303608125	0.741475095285886	0.000426139930263725	0.00139980423262127
HIST2H2BD	0.208270004591195	0.1636020248125	-0.348264471051837	0.178642326432656	0.235791397229325
AC092142.1	0.45346540591195	0.3123108949375	-0.538009595730165	0.0144032461605595	0.0286837280546283
AC022167.2	0.573056706352201	0.4844707675	-0.242268289304255	0.00297495906159153	0.00745885537003358
CTNND1	56.1945198238994	53.03103510625	-0.0835925349237705	0.147666561800252	0.201717704702014
PTPN2	6.46691373584906	5.3942169625	-0.261663816129055	8.34343739670139e-05	0.000340918036028945
GPRC5D-AS1	1.80991206125786	1.396437765	-0.374168323849155	0.000339101569257457	0.00114979117700151
LAMP1	68.7062049056604	87.95999925	0.356407196161287	0.112137301031669	0.160563788295879
PAICS	21.7797908490566	18.01140666875	-0.274079241590715	1.31233449888162e-05	6.6926652751453e-05
TYW1B	0.804302888427673	0.8699859691875	0.113253232811509	0.523464956772791	0.577585809349232
SLC49A3	0.982369354025157	1.67606835	0.770743523045827	7.580770670889e-19	2.1479953694254e-17
AL499627.1	0.110430772522013	0.3667300572375	1.73157626633576	4.70195313879799e-05	0.000205773875449284
CLTB	149.540005031447	124.770055375	-0.261259755586371	0.0738126321136445	0.113216980279269
LTB4R2	4.97329843459119	3.8826507725	-0.357161057126313	0.000835926579588668	0.0025041777159546
APBB3	1.70275798427673	1.499514099375	-0.183378309630383	0.057343281575436	0.0916983750223804
METTL26	21.5969246981132	17.8477587	-0.275082980205879	0.000353574879554542	0.00119284021275997
HMGB2	44.1787024968553	32.0591340625	-0.462615590277134	0.00126922929405051	0.00359371890007087
TPR	10.4145401572327	9.94965569375	-0.0658806327435073	0.544218225194548	0.596797474600703
AC046185.2	0.776821823396226	0.700233949375	-0.149746721713065	0.415611173179038	0.475591505326151
RNU6-5P	0.122312882578616	0.1650909725	0.432684869578059	0.065156406104847	0.101907006366459
PLA2G4F	4.55761832232704	3.640999526575	-0.323945557994531	0.221249206552847	0.281180195518556
AL161729.1	0.188235829622642	0.1315956206875	-0.516429783962713	0.00698100597751392	0.0154739538098709
GEN1	1.72664033144654	1.40720317875	-0.295136946105213	0.000242892857922643	0.000861700815076029
OGFOD3	4.94280174213836	5.08475926875	0.0408504326655854	0.116876554967154	0.166188387070169
UBAC2-AS1	0.792380224528302	0.6654402525	-0.251883737741755	0.00157267136275701	0.00432762521168051
EFHD2	77.7755596226415	66.0107809375	-0.236615204589018	0.0724513018197691	0.111409830257021
ZRANB2	9.69228549056604	8.6270640375	-0.167967235694536	0.0091909856732171	0.0195489212319541
SNORA5C	1.52268934339623	1.283199878125	-0.246875725667832	0.021371975185121	0.039976463248137
RNF175	0.287320782075472	0.3004538341875	0.0644809850854267	0.0153008240619143	0.0301707699745972
TNFRSF19	2.14072891603774	2.890766485	0.43334995668854	8.18152753632577e-14	1.34853187995019e-12
ZSCAN18	0.587091826981132	0.8409298294375	0.518399248445141	2.15268563350051e-12	2.99529510662766e-11
LINC00909	1.52038420062893	1.282326864375	-0.245671887377951	0.131109151795317	0.182990660991442
TELO2	12.0388690566038	10.12285038125	-0.250084290504651	5.26401821390254e-05	0.00022670216493767
PPA2	10.3928634968553	8.9444101375	-0.216534959767402	1.14831429733691e-05	5.91977916100643e-05
AL121601.1	0.271541899433962	0.2196504429375	-0.305965417098144	0.0024301447278673	0.00628556966152868
ZNF408	5.90334337106918	5.48216615	-0.106786206232487	0.0192738350234567	0.0366355309605125
ZNF614	1.14710479169811	1.2254594675	0.0953255751628838	0.0163549285098383	0.0319226951140592
ZBTB42	3.23742202578616	3.05253045875	-0.084839754724872	0.904808280930858	0.917965184583316
JPH1	2.28933760647799	2.3915285507125	0.0630027832371165	0.732523075282192	0.766711161600341
ENO3	2.91233081232704	10.3931769846875	1.83539057843037	0.000121412335511073	0.000475631419412064
AP005329.2	0.477284385345912	0.4236210571875	-0.172074834475371	0.680200578180946	0.71999915469659
AL031846.1	0.231363876163522	0.3098918365	0.421601122568632	6.95951564201037e-05	0.00029015620365683
GYS2	0.100067141477987	0.07985062893125	-0.325592645776462	0.849263989448876	0.869950147541677
TEDC2	3.45706510566038	2.448272911875	-0.497783387695726	4.89372402445307e-06	2.75321479364172e-05
NES	9.73894149811321	21.02181151875	1.11005011351879	4.35733431863656e-13	6.57518370903715e-12
HIST3H2A	11.7463368983648	9.15475798875	-0.359617268510796	0.0116990639278824	0.0240124397321973
MROH6	8.60301985283019	6.23041502	-0.465514899860852	0.00221220607974625	0.00580283028545216
ITPR2	2.67902404025157	3.76407451125	0.490587659754016	1.51760427215457e-08	1.33250720621384e-07
SRPRB	21.7474033144654	20.32927725	-0.0972842252837722	0.053478389752197	0.0864267608896859
AC147651.2	0.291650787735849	0.27831510925	-0.0675227385770274	0.280457523024758	0.343034002086078
CCDC71	10.607947327044	10.6592568	0.00696133496118234	0.438934681493261	0.49794874467905
UQCR10	68.2511732075472	63.9060015625	-0.0949024211269229	0.0692306477150223	0.107219650602325
AC007998.2	0.11368326490566	0.089607579625	-0.343327217883845	0.233323622520739	0.29410591439414
PIR	11.1527538106918	6.573691940625	-0.762624225986424	5.90708162610594e-07	4.03464038364134e-06
EIF2S3	52.230195408805	45.6691444375	-0.193664338651272	0.0270014741265601	0.0487579494756604
MT1E	78.948427972956	60.3855088375	-0.386708162560218	0.30866417719019	0.372155891804536
SNX10	4.43439553207547	5.58471357875	0.332745832475627	0.00020161075149471	0.000735073026521076
ADGRD2	0.154490886987421	0.10496561113125	-0.557604990772762	1.56604889740275e-05	7.81660588961006e-05
DCUN1D1	5.79067604654088	5.5244042125	-0.0679129056600107	0.456359474771738	0.514448316881321
LAMC1	24.9050751886792	35.80248494375	0.523619957598363	4.11459176344923e-10	4.33412571792764e-09
ZFP36	144.046247672956	148.490916875	0.0438426051351755	0.401157817273831	0.461684880634527
NR1D2	5.81060631823899	6.576890996875	0.178717047628766	0.0017810436868419	0.00481257584787124
SDC3	7.42205622012579	10.1913063625	0.457448159565144	1.06356989567808e-08	9.52758931857778e-08
EGFR	39.9903423710692	38.7808369125	-0.0443076946496053	0.593618190178028	0.641679902821274
AC008894.3	0.229003150503145	0.1799282434375	-0.347945781270765	0.00119086319942631	0.00340002097976423
TRAF6	2.43801280314465	2.788973719375	0.194028637605979	0.0351103624476946	0.0606063949105988
PAIP2B	1.20082604465409	1.153184211375	-0.0584041832813174	0.236750659372081	0.297712424763368
H2AFJ	19.4050600377359	15.6438774	-0.310834761790542	0.0147965599401617	0.0293458824039926
AC005261.3	2.55997932767296	2.404109510625	-0.0906295458640696	0.288906845278312	0.351645135383457
CHRNG	0.301352437773585	1.32192207561875	2.13311349511922	1.64766023392761e-05	8.18824460394048e-05
CCDC112	1.61234098301887	1.609334734375	-0.00269245054404088	0.664256947488256	0.70631046811637
MAOA	11.8458819615723	8.978546025	-0.39983187488067	0.123833341128692	0.174525037533385
CD68	0.725119602264151	0.919628961875	0.342832926628993	0.000409848901695497	0.00135337043603131
AL353708.1	0.119471995534591	0.12220172645625	0.0325921802382285	0.655025581648137	0.697828807594277
UTP14A	8.49127344654088	7.38329348125	-0.201716426849712	0.0020729043743826	0.0054877133893284
HIST1H2BC	7.6270997	7.06929992875	-0.109567206187777	0.498491717026129	0.5542719919821
LINC01451	0.655321556238994	0.28917951551875	-1.18023762836232	9.59839532250535e-06	5.05525874859007e-05
RER1	17.6850316163522	16.71089190625	-0.0817400621587838	0.010179891144332	0.0213168847908312
SUMO2P17	0.251989148113208	0.219011500375	-0.202354977282689	0.788454748886454	0.816038927149283
SGCD	0.408152141194969	2.27325226025	2.47757885636606	4.71706077621952e-28	5.27714396953386e-26
IFT140	1.93521530377358	1.7125795375	-0.176323090518887	0.689120894678522	0.728134795408571
ZNF581	11.3926148301887	10.04128995	-0.182154295674407	0.211771386345155	0.271206697802289
BRK1	83.9663519496855	81.717068875	-0.0391738521389655	0.688226890374098	0.727269130233005
ZDHHC7	15.7371415974843	15.663083975	-0.00680522262859862	0.951110399633902	0.959141845271384
TNNI3	0.997959144421384	0.63046937309375	-0.662554464996448	0.0587772395643644	0.0935512530227954
IGLV1-47	30.2691134697484	57.9278966806875	0.936411861036325	0.000408890975202492	0.00135204207971661
INTS6L	1.01699898553459	0.85406744	-0.251896340649563	0.486246888454616	0.542423033275505
THOC3	6.62363188679245	4.6888601875	-0.498385234829756	0.000109393389071044	0.000433873616882018
MTMR10	2.2652541591195	2.50242995875	0.143656761399626	0.00359080758381726	0.0087384248564304
ZNF419	0.616112122201258	0.582526861625	-0.080868344196992	0.580245683469748	0.629637241452819
SEC16A	13.8977822830189	14.19491911875	0.0305199432527243	0.571960206581695	0.621825042240674
AC005288.1	10.7922885597484	10.181731045625	-0.0840179662293234	0.187532604454887	0.245362930388414
PHLDA2	38.6834144465409	29.78749699375	-0.377008241148635	1.06684378691186e-06	6.87199905891008e-06
LPP-AS2	0.849340798679245	0.791346405625	-0.102034191198668	0.898079076745477	0.91251734564816
HINT3	7.58485552830189	7.451858075	-0.0255215035900593	0.750872534537892	0.783389685781681
GPR89B	0.400297408176101	0.317370618	-0.334903704242767	4.18529544105434e-05	0.000185964302797452
MAGEA8	0.0773027653773585	0.16029950978125	1.05217808334001	0.139967432348812	0.193029120659013
RASGEF1A	2.10595509249686	1.4293394385	-0.559126105282186	0.0141152110354867	0.0281992675097056
ACAP2-IT1	0.233947392012579	0.184699785875	-0.341001952196735	0.0170448235715759	0.0330439732740062
TRAM1	44.7548637232704	52.0686223125	0.218369759450975	0.000106701992530245	0.000424756847974182
FAM214A	2.39088976987421	2.6232880575	0.13382861823271	0.145639466489288	0.199536729636858
CCDC190	1.94032905913836	0.84916533864375	-1.19218394945277	0.124039680154206	0.174777880121735
AC245100.7	0.388547121761006	0.33070191575	-0.232558171657852	0.0079862242580132	0.0173388179128357
ANKS1A	8.58793735220126	8.3596108375	-0.0388758844647912	0.524255586350128	0.578261516539641
KLRA1P	0.34517469918239	0.3316846663125	-0.0575144025973566	0.265824679352262	0.32800096401313
AMZ2	12.9511555283019	11.47854905625	-0.174140533871463	0.000162188255863302	0.000610786726375515
AC090686.1	0.130630348176101	0.0947514891875	-0.463269581128452	0.000123985668190408	0.000484250605335971
TRAM2-AS1	1.00860281842767	1.027428380625	0.0266796690087968	0.106757199396191	0.15431318359295
AL355355.2	0.338998355597484	0.526942936875	0.636368464377282	8.14223593183783e-09	7.40985341978285e-08
IGHV4-39	39.7371498781132	93.3366538310625	1.23195534692971	0.000125066800866294	0.000487697409574186
NT5M	1.36902824188679	0.8381110943125	-0.707938812907313	0.862643336018161	0.88161994954216
AL162632.1	0.135553428301887	0.0961320780625	-0.495771775455057	0.0014212003882415	0.00396291172575692
AC069360.1	0.606348274150943	0.82650878025	0.446883459238033	0.0014434408810165	0.00401400288426674
SMAD4	3.17786809559748	3.367787011875	0.0837416575825449	0.00735909509975975	0.0161629409017176
PPP2CA	29.6068013207547	27.56439075	-0.103122917897853	0.0347959051547733	0.060159613619577
EMSY	1.52351912767296	1.523704049375	0.000175100809700179	0.118873150635299	0.168584055825931
POLB	5.25600183018868	4.3207374125	-0.282688222444364	6.46887474904527e-05	0.000272207340823422
LY9	0.135360479207547	0.27900283035625	1.04347317655559	2.90146492796391e-11	3.54106058230379e-10
YWHAQ	143.184683710692	134.5728531875	-0.0894897670138466	0.0798856708812005	0.120790311431835
VDAC3	27.8380274779874	22.083098375	-0.334114385585816	7.38732976230293e-05	0.000306091445621517
CR2	0.105289711238994	0.14937823346875	0.504605477132527	0.0151577111753993	0.0299705440061272
GRID1	0.152070532955975	0.376652988375	1.30849534982745	1.08955932742014e-22	5.21114542200502e-21
ANK3	1.49657512446541	1.6316362115	0.124654730389023	0.120026009409482	0.169983724930155
DUSP22	6.87563993081761	6.47256041875	-0.0871574673838849	0.279624802145756	0.342165979291507
AL669983.1	0.254553181320755	0.1819380458125	-0.484519833609145	0.00215862592315697	0.00568315689391314
CNNM2	0.651634979245283	0.675026775	0.0508806792721074	0.12089638512732	0.171042156616644
AC004890.1	1.0758186054717	0.8978728848125	-0.260851727719765	0.000884711471192809	0.00263049784875458
MYCBP	8.60826360377358	7.48818035	-0.201107074928392	1.90726817582597e-05	9.27476450427887e-05
TSHZ2	0.822691782830189	1.218339385125	0.56649213285899	1.47524612894655e-08	1.29648492758797e-07
AC004453.1	3.7185727672956	3.61479296375	-0.0408359843667914	0.281247907467854	0.343879429469893
NHS	0.83557822245283	0.96845933375	0.212916578223157	0.00139280700185835	0.00389601682686803
TMC3-AS1	0.171324725779874	0.1482529015	-0.208673037396691	0.749951384512329	0.782470815191823
EBF2	0.0797298409308176	0.31949257125	2.00259069053422	1.60196886712189e-28	1.88993490711483e-26
SNAPC4	4.27102889308176	3.550217935625	-0.266676068295619	0.000739200130082301	0.00225008127164692
CCHCR1	6.17744925786164	4.22676138125	-0.547458586807684	3.04685627437893e-06	1.79076401681945e-05
RDM1	0.424564601515723	0.238870958275	-0.829752627325422	0.00404007725501372	0.00968881900284552
RPS16	283.961540314465	239.730905875	-0.244279632860361	0.000188472161273523	0.00069301078416139
LRRFIP1P1	0.414571408798742	0.3056520313125	-0.439730468380501	0.106886440614014	0.15448852487321
PARD3	12.8741892679245	11.44137809375	-0.170220751029026	0.0617754359561794	0.0974253128350473
TRNP1	7.27490453144654	5.53509255625	-0.39432087411545	0.00333435411067442	0.00819837528336343
RPS15AP17	0.240195727610063	0.2352091151875	-0.0302665190759877	0.149697987262099	0.203943674151318
NEK9	5.8184845408805	6.32360689375	0.120104242020719	0.114348310600002	0.163177495355153
ABCB10	3.94577477169811	3.61388672125	-0.126757323059065	0.181111933792009	0.238565766896417
CAMSAP3	7.32212015553459	4.84617966639375	-0.59541355637491	3.02890816578046e-06	1.78236778582474e-05
AL122010.1	1.45543623962264	1.327933059375	-0.132269215856739	0.188346857947219	0.246262757710946
PSMC3IP	2.51397482641509	1.748596616875	-0.523772690620771	1.4025029803974e-05	7.09488643877749e-05
HOMEZ	4.46079583647799	3.642627385	-0.292321694631274	4.41026201407396e-05	0.000194231132049692
AC015802.1	0.190712248716981	0.11963507468125	-0.672757083672492	1.77482628267411e-05	8.73988576234106e-05
ANGPTL6	0.16847565672956	0.193143881125	0.197135823589457	0.00401695356224384	0.00963573851418837
AC091563.1	0.691852069937107	1.279230599125	0.886740850991869	1.54518321610629e-09	1.52683454448465e-08
TRGV4	0.0884485037735849	0.1462471699375	0.725499063952545	0.00206426053944637	0.00547059543326753
MUL1	19.0213281006289	19.57177798125	0.0411568412295873	0.513242730923504	0.568077727876098
HMCN1	0.522765968402516	2.1632362609375	2.04895410875944	4.14691304075167e-25	2.89332649646136e-23
CTR9	10.8814359119497	10.28071639375	-0.0819281471621398	0.15884357957527	0.213923420507279
SHANK1	0.0618442666918239	0.1544837888375	1.32074369243266	5.44168708935807e-17	1.24621036331111e-15
RANBP10	5.33715333333333	5.0697550375	-0.0741544195341777	0.13423684567273	0.186486899647828
TRAPPC13	2.06413144465409	1.938011338125	-0.0909578339320241	0.169892803030538	0.226113312169592
CRTAM	0.342981479792453	0.5610640561875	0.710034815153193	6.56804551175067e-09	6.05941108681225e-08
AC119150.1	0.427553258553459	0.3086310185	-0.470221076680627	0.293974716028395	0.356898579406807
PRPSAP2	6.71504920754717	5.1829809	-0.373615894487025	7.17399747224413e-07	4.81050757129536e-06
SLC9A3R1	89.7398087735849	72.5700498625	-0.306373848473458	0.000395044674035243	0.00131407033916098
LINC02019	0.205924655157233	0.1995572838125	-0.0453136348012939	0.596983229258632	0.644744537325151
INO80B	2.87544085597484	2.27765619	-0.336233173639603	1.43385058027995e-05	7.23278968534063e-05
BAK1P1	0.448197717924528	0.4825161046875	0.106441792123625	0.521096705471396	0.575233595234923
TMEM262	0.178747478245283	0.1551178141875	-0.204558509367568	0.018839552926186	0.0359434222543503
RPS29P3	0.514172914528302	0.4194164735625	-0.293870086478263	0.00656065174115308	0.0146556858840126
AL590648.3	0.0674999357861635	0.152959482875	1.18019151616367	1.02772960415829e-12	1.4841086405449e-11
AC097381.3	0.10120118672956	0.127344428875	0.331509637472748	0.0446768938157503	0.0742681823242865
SLMAP	3.97709445849057	4.25418155625	0.0971667772299776	0.0904416358951635	0.133983020116838
PPARGC1A	0.235976174528302	0.44061274445	0.900870020304163	1.76008447709753e-08	1.53365283935454e-07
PNOC	0.194686498352201	0.31161164735	0.678596323542601	0.000214471732401675	0.000774658060933477
COA1	2.90850007106918	2.39714708375	-0.278956907074109	0.00075567131549082	0.00229376492118536
ZBED5-AS1	3.64308761132075	3.36069043125	-0.116404034910034	0.27107588309811	0.33329731811444
C3AR1	2.66391472201258	7.029078061875	1.3997875777641	1.06738407630651e-23	5.72388386484367e-22
TCTN3	10.599875	11.768255725	0.150853250132751	0.00173027107868348	0.00469297155046017
RPS6KA4	34.8084800503145	32.3207288375	-0.10697908715196	0.0408387126634693	0.0688580667567859
AC022973.4	0.230567890566038	0.2092265746875	-0.14012550825231	0.102084950696711	0.148584772443379
ELK1	10.6378859622642	11.2084455125	0.0753747296446421	0.0422961455114477	0.070897853140949
XCR1	0.318183242232704	0.48336532225625	0.603256119341763	8.7212263441822e-06	4.64226734049295e-05
ZNF853	0.865381906163522	1.2770373786875	0.561391891520049	1.00820027038431e-15	2.03374367495347e-14
SPATA25	0.33530872408805	0.313099269625	-0.0988698767026368	0.484726995823304	0.540976459972371
AC126474.1	0.288797498427673	0.306448777625	0.085587704511934	0.0377144358756	0.0643369738633275
PRPF31	23.3643116352201	20.8894765625	-0.161530190246684	0.00305831653045945	0.00763441774582247
PFDN4	10.3300306289308	8.80057300625	-0.231175165905381	0.00041936300483476	0.00138127246228654
TCF7L2	4.16707708553459	4.3941057875	0.0765338145874774	0.0329592347063225	0.0575102602001859
ACKR3	35.9491162176101	37.674902775	0.0676474852534472	0.0395403417434513	0.0669647026603465
Z97633.1	0.321460062955975	0.1586362770625	-1.01891678808263	0.110230449870137	0.158322580769725
POLE4	18.620205591195	16.4876386625	-0.175484209486338	0.0242732669012639	0.0445631815052347
PURB	11.5821075849057	11.120675675	-0.0586533563991307	0.293345911503804	0.356268499708825
AP000254.1	1.23101671132075	1.0665577725625	-0.2068882321551	0.113792367098533	0.162479440911028
SUOX	2.68817512515723	2.704670945625	0.00882595657112528	0.280165128283459	0.34271943613183
CDH1	72.2220780807547	65.5429689625625	-0.139998906747206	0.0193995117320209	0.0368420385732213
TMED2	66.8617668553459	71.0218723125	0.0870819144846147	0.333525794072176	0.396604343763529
AC000078.1	0.109373034654088	0.152357624375	0.478204604970998	0.122014579251282	0.172419179331259
ISCU	10.615286490566	11.12814593125	0.0680699362663901	0.0120259821655531	0.0245720340962167
TACSTD2	307.430578615723	262.56947936875	-0.227561440433705	0.00157923902522258	0.00434201509392412
AGAP7P	0.138359614194969	0.078839139675	-0.811438957685647	0.740597069590908	0.774246109380055
NR4A1	5.85184247106918	9.106200524375	0.637958295470342	0.000745748514619206	0.00226824071649648
MGRN1	4.33817958805031	5.13052981	0.242018037434609	1.58924274670383e-07	1.20233965438542e-06
AP001160.1	0.512445579496855	0.3435774374375	-0.57676350345846	7.541231392646e-07	5.02591663221654e-06
LINC00337	0.323550112308176	0.26599917925	-0.282567383750509	0.295582518831936	0.358671569105003
M6PR	17.970955408805	21.1992326375	0.23834493315618	0.00315618686857716	0.00783352461860551
AC106795.2	0.479317308207547	0.2471939095875	-0.955337838520621	0.0016124512981154	0.00441774839467584
AC018845.3	0.18408647	0.125201051875	-0.556136912180275	0.000417854356443059	0.00137700235356705
FAM207A	11.9788378427673	9.5251574375	-0.330673104567409	0.00573252140104342	0.0130483233854901
THBD	42.4590913773585	41.2037355	-0.0432983609682394	0.865507213979809	0.883989895972032
BAG4	6.27959014339623	5.11469068125	-0.296023406880246	0.184301570860216	0.241932320342907
HHATL	0.433513178314465	1.6911000303875	1.9638142436991	4.96624154014387e-06	2.78676442261287e-05
TMEM42	2.49741205345912	2.186195675625	-0.19201133897691	0.115747523275486	0.164847913965511
RPL3L	1.19767357327044	2.675324359125	1.15947906176673	0.041440721031962	0.0696859947830142
AC092171.5	1.49978414150943	1.04604243375	-0.519813496670068	1.89690054540449e-05	9.22895926439485e-05
CHST13	0.105505917893082	0.244553112	1.21282390057924	1.35379708656381e-16	3.00148224226095e-15
AKR1C7P	0.727207710943396	0.4610103399375	-0.657568388196798	0.151240068777946	0.205531916980697
RNF13	14.9947807735849	15.44109495625	0.0423146304765858	0.238197039808267	0.299202657088967
ERN2	0.285479269515723	0.2415654233375	-0.240972017916477	0.0332436318571365	0.0579286131708011
POLRMTP1	0.234360818465409	0.19916267771875	-0.234784075923093	0.135185596560873	0.187511534341323
AC106795.1	4.27080714289308	2.9164009470625	-0.550319676437089	0.00730588295608377	0.016062380576364
GNG10	4.89242989811321	5.4269669875	0.149594953587607	0.00575387865243823	0.0130755313855198
AC110749.1	0.550708245534591	0.507759444125	-0.117143041218494	0.0361723446200308	0.0621365037392799
DNAH10OS	0.0793683292012579	0.1270496028125	0.678756524738627	7.98182682831413e-09	7.27407495505444e-08
PRDM5	0.258056241761006	0.31921795125	0.306856257552268	0.00233164980891866	0.00606708931699113
LMOD1	0.582407545597484	2.27148142	1.96353255251122	1.14852387145572e-32	3.14889657489536e-30
CD4	5.37079006352201	13.9634415125	1.37844832570921	2.98062001494173e-25	2.13311577981087e-23
PPIAP43	0.146877498113208	0.1248368914375	-0.234569051168473	0.0179330539313531	0.034465965147785
SNAI2	36.0049030125786	41.77753498125	0.214533990200109	0.00204769884286612	0.00542984684310474
GANAB	90.2669279245283	94.509269625	0.0662583295318679	0.127430853286989	0.178728221779993
LILRB4	1.25515642210063	3.887485859375	1.63097025827146	4.75017135839297e-20	1.59151180141958e-18
MYH1	3.91468847098742	19.595610581975	2.32356111852361	1.51701415652377e-05	7.60303747963226e-05
C1orf162	1.72233356761006	3.15995518	0.875539516447103	5.46312341012127e-19	1.57782136945728e-17
PPP6C	17.1538697798742	15.90950634375	-0.108645002954443	0.0124887094592749	0.0253683834221272
COL7A1	42.8600661314465	40.60122069375	-0.0781109727092861	0.549874724597286	0.601847702502714
AC067931.1	0.487520289308176	0.3508073315	-0.474783362383718	0.0117394928921564	0.024080186368674
HES1	31.8739371132075	26.1900022125	-0.283361052262417	0.00575387865243823	0.0130755313855198
ZFC3H1	3.11078370125786	2.886102214375	-0.10815568970239	0.302360698861663	0.365756485461169
AL512625.3	0.167253871811321	0.11437969609375	-0.54820863121873	0.356338801974584	0.418617448354692
MYLIP	5.8321652591195	6.33947655125	0.120332122194216	0.00106553253947007	0.00308471987110714
PRKD1	0.434344972264151	0.714847740625	0.718794649226647	5.55505811683682e-17	1.27067874620853e-15
PWP1	22.9833897484277	20.951534925	-0.133535651559897	0.00354915737284531	0.00865546196690138
ADA	11.7508030754717	10.437497525	-0.170983501593911	0.385014637251654	0.446830914489996
MYBL2	36.6406928805031	27.96395733125	-0.389878246493126	0.000400536713545572	0.00132983927441209
KCNK3	0.0618067203836478	0.14061608838125	1.18592604842171	2.40501681320759e-13	3.73631742106137e-12
MX1	35.1296734194969	39.53826395	0.170559361750299	0.328092400225259	0.391027163582005
ZNF738	0.782814611132076	0.6715006263125	-0.22128193866648	0.613084328325599	0.659499311184025
SCARNA7	0.139298609937107	0.0979441956875	-0.50814895735948	0.0166569930335836	0.0324082984899289
SLC39A2	7.01930163251572	7.1904304275625	0.0347506342472315	0.602892831592887	0.650189022702889
CACNG1	1.22783616754717	3.91322021345625	1.67223822699659	4.37272409933272e-05	0.000192927124473279
RF01233	0.237164847484277	0.248836466291667	0.0693077340818404	0.312427950175215	0.375902248477084
ZNF485	0.985210113415094	0.919119599375	-0.10017883476584	0.408002366526816	0.46834379448113
CENPQ	5.12704316352201	4.358972203125	-0.234139039787998	0.00650018064835531	0.0145422958856321
POLQ	1.58547710188679	1.180595884375	-0.425401824007143	0.000117274085345344	0.000461090152561597
TRIP12	13.7537038490566	15.27051190625	0.150928239457561	0.00575387865243823	0.0130755313855198
RNU7-45P	0.273303563522013	0.306836641875	0.166966506307062	0.222911827488397	0.282905309289942
AREL1	6.54373389308176	6.83356350625	0.0625240176291388	0.353941620055342	0.416203188111471
MARCH7	15.447663754717	14.4754182375	-0.0937836344460163	0.13598146614933	0.188372845151072
WASHC2A	5.32395157232704	5.43763610625	0.030482159264237	0.222167465580556	0.282089353922843
IGKV1-6	12.4278399252201	23.2585443034375	0.904185240518457	0.00200474070604659	0.00533682743722471
AP003419.3	0.334848575471698	0.197716101375	-0.760078466103038	2.6770955520443e-08	2.26476931838741e-07
RPS20P14	3.26660404716981	2.766192905	-0.239889824181223	0.00982867439106231	0.0207128911655753
SRD5A1	6.49245259559748	5.896891803125	-0.138808851495877	0.0240444360571243	0.0442014347235793
FITM1	0.760122857044025	2.1098225469375	1.47281713951454	6.91368620249587e-05	0.000288554493177068
MMP14	111.247632641509	181.01517	0.702335971881407	1.31613372082052e-15	2.62767784712741e-14
GGPS1	8.31140126415094	7.60751200625	-0.127667023654792	0.0116990639278824	0.0240124397321973
AC013476.1	0.137763553144654	0.127353301375	-0.113357898735731	0.395420147823262	0.456674494068681
SLC35F2	8.83938459937107	8.61177295625	-0.0376356479505806	0.785186008757323	0.813304466900976
IBA57-DT	0.319603493522013	0.2336646428125	-0.451843730299508	7.61473985284145e-05	0.000314701206309685
CENPT	6.15387459748428	4.84980860625	-0.343567231361488	1.01553979212972e-06	6.576346504856e-06
LGALS8	5.69696332075472	5.1313038	-0.150867674468268	0.143966552471608	0.19764813529955
GPR87	43.4400314725786	37.130754691875	-0.226410509756209	0.00104737136767342	0.00303892249860349
GARS-DT	0.512007945283019	0.41682636625	-0.296719660156806	8.81970442496738e-05	0.000358497319558185
AL096865.1	0.330754562515723	0.4083962735625	0.304208644756736	0.0204307291459914	0.0385265042460714
REM2	0.209510487553459	0.1419564487625	-0.561574074371791	0.000102014237242672	0.000408015028182834
AL139423.1	0.185121166226415	0.1267390750625	-0.54660846633459	6.61370820568009e-07	4.47488508626238e-06
CD79A	4.2469858445283	7.2794488334375	0.777389920191135	5.60110048018397e-05	0.000239365580564789
TMEM273	0.533714572389937	1.223871085	1.19731129356415	9.19140650717713e-26	7.07193356002806e-24
UBE2D4	2.13588659685535	2.297231135	0.105060969857823	0.0554600793802486	0.0891041519656586
TGFBRAP1	5.49463349056604	5.89921351875	0.102499375594346	0.0798856708812005	0.120790311431835
VGLL2	0.140412691949686	0.53601896729375	1.93261070483844	7.54171503272604e-07	5.02591663221654e-06
CEP19	2.54590378679245	1.97893310125	-0.363455056602812	0.219876923521031	0.279655288680849
UBQLN1	24.7394272704403	22.81575726875	-0.116781563124372	0.032267726487344	0.056531686059098
AC124068.2	0.22491962591195	0.168166652	-0.419517909706141	0.000322164706605039	0.00110080010159271
TEX10	5.53335604402516	4.74757080625	-0.22096523985339	2.98368442716367e-05	0.000137729193879934
FABP3	4.21831260440252	12.66421881	1.58602017012507	1.0402374345689e-11	1.35175313092912e-10
SLC9A3-AS1	4.4394751591195	3.624346008125	-0.292668436462366	0.000113833240718153	0.000449194782854159
NELFB	39.5965802515723	34.30169825	-0.207095832841592	0.000251094862502865	0.000886276082226794
DLD	15.1496513899371	13.7608881625	-0.138711007858807	0.0536286985666928	0.0866409035023024
BRMS1L	3.61362859622642	2.971500105	-0.282256803684046	0.00915846990498716	0.0194840191443148
WASH6P	1.23566908113208	0.989750984375	-0.320154931199899	0.00763040643333509	0.0166610758980708
PLA2G4A	8.25417658710692	4.877064180625	-0.759111345302678	0.00422248554362933	0.0100581135086011
ADRB2	7.11114115427673	5.07868252	-0.485626803048061	0.00571123566646148	0.013005956186633
AC005034.3	3.3079491	3.27789665	-0.0131666677794058	0.709800605443105	0.746581217137055
PLXNA4	0.121102489339623	0.203708116875	0.750274945656584	2.32081915567688e-11	2.8738591402294e-10
DOK7	0.589442005371069	0.67071221548125	0.18634400284833	0.0759940578267839	0.115959891013261
PPIAP22	74.0827127044025	65.0991335	-0.186498586503543	0.000616181876771088	0.00192591464566891
GDI2	63.5668203144654	63.4014759375	-0.00375749938484571	0.755482469172562	0.787060302109344
PPP1CA	100.264460188679	90.1557353125	-0.153319140236972	0.00676764817984737	0.0150507299747411
MUC4	1.8627636633522	1.4350911676125	-0.376302254633305	0.0994463218928548	0.145288359499123
ESF1	7.26299485786164	6.5381532375	-0.151681368079079	0.0518480911224064	0.0841342899123677
TOMM7	68.9055073584906	56.487507375	-0.286687456481477	0.0058617449831682	0.0132818912632234
SERPINB11	1.3085501574088	1.23565319111875	-0.0826953436410583	0.181741484775667	0.239249323232781
ACLY	33.3717312264151	34.3122005	0.0400951201582069	0.314469487243526	0.37786808880756
CKAP5	16.6204355345912	15.79138889375	-0.0738201225247068	0.322123031402567	0.385020688277193
C1orf52	4.47016649937107	3.88153000625	-0.203703127789523	4.69536798285862e-05	0.000205531893758322
KIAA1147	3.85740276163522	3.99695818625	0.0512726907973844	0.112137301031669	0.160563788295879
HSF4	1.44638442081761	1.0495008630625	-0.462747690467461	5.68640392877613e-06	3.15270688913575e-05
HLA-G	6.67378264075472	4.855956199375	-0.458749291400968	0.325098801190929	0.388053302917747
ALS2CL	6.9066661509434	4.885153089	-0.499585715954086	0.000109393389071044	0.000433873616882018
AL080243.2	1.79749028176101	1.496330604375	-0.264555006273273	0.022280185573719	0.0414157842224994
AC106900.2	1.2955655827044	0.9217741471875	-0.49109683751798	0.000376371225782262	0.00125819032819466
CPXM2	1.70276389371069	5.00918125375	1.55669641155769	3.594916939589e-24	2.12056524684968e-22
SELENOK	12.5114933899371	12.0869249875	-0.0498067440891705	0.726136104368108	0.760967182106573
MECR	4.69139278616352	4.2822731625	-0.131639468391335	0.0174723095792707	0.0337115648994036
METTL21EP	0.0325372016792453	0.20696161651875	2.66920114336142	0.000217874710172422	0.000785107202557639
TENM1	0.150769175113836	0.1883269497875	0.320897967399268	1.20145106326494e-10	1.3534401850414e-09
ANKRD9	4.3844191	3.763534803125	-0.220297397140189	4.36437066306428e-05	0.000192602220193175
ZC3H3	11.478731754717	10.8205245375	-0.085192815265994	0.127734278481361	0.179011912521107
CKMT1B	4.35788369886792	2.8890276088125	-0.593043704013211	0.000258331183006965	0.000909344449984373
NACA2	0.245317405031447	0.2252995348125	-0.122805260567677	0.0300824149083336	0.0533174427360195
CKS1BP7	0.181052541194969	0.1356144518125	-0.416897498072288	0.00264596129173193	0.00675492229571852
RELT	2.82062828176101	2.44051603875	-0.208830319029397	0.225402857191116	0.285452606732305
RF00100	1.55944155944295	0.984275994732143	-0.663894673699409	0.067028795365827	0.104332522836334
L3MBTL2	4.98739117610063	4.978381385	-0.00260860548483022	0.954011412318171	0.961469642877842
DPEP2	0.287014812264151	0.6090742925625	1.08549301986467	2.92115666075267e-19	8.73475200586966e-18
AC147067.1	1.03597177603774	1.267337715	0.290816320367612	0.000406100019367545	0.00134441207091984
HSPD1	88.2892694339623	66.669946875	-0.405201527675129	7.04077740509549e-07	4.73422359128113e-06
BEX3	80.7207981949686	72.3174688875	-0.158596256090149	0.0131003962622054	0.0264425874782342
USH1G	3.23871982792453	2.05992243213125	-0.652833657542707	0.000242892857922643	0.000861700815076029
AL365226.2	0.768920563081761	0.4347593971875	-0.822617350290216	0.0668885471974902	0.104180865718222
BCKDHB	1.8623158918239	1.785342756875	-0.0608967331697106	0.765654814093381	0.796081434202636
ZNF746	2.63558683899371	2.56640713875	-0.038374167756078	0.77865989626554	0.807705080502238
FAM83C	23.1226597573585	16.456361388875	-0.490661976425971	0.00150836411426226	0.00417012013183201
ZNF710	5.36879902201258	5.644284995	0.0721914358662694	0.271604885870828	0.333863394061729
SAT2	13.4340869811321	12.85097709375	-0.0640202195069151	0.966589013626633	0.971530014939181
DNAJC11	6.93987258742138	6.76495545	-0.0368287423937317	0.445423764011128	0.503929965723621
SPATA24	2.16365775283019	2.086634389375	-0.0522944717010061	0.27800807594303	0.340551583053743
SETDB2	1.1470045836478	1.326442471875	0.209690950248694	0.000310347904031251	0.00106603710955926
VRK2	6.7072097245283	5.815097581875	-0.205909312248032	0.234353842882734	0.295117861660972
IRX2	5.76894956572956	5.33379472475	-0.113146348172168	0.10861647575932	0.156454663099817
INPP4A	1.79579905534591	1.937811368125	0.109802215933241	0.00628845770321692	0.0141254463017333
TOP1MT	9.62550191194969	7.3496430625	-0.389187583756808	3.4806521712694e-05	0.000158193731417068
MAGEA6	9.13934333416981	10.3101973348688	0.173909529982564	0.38882160596788	0.450523891772069
C5orf49	0.0352197463773585	0.07466821773125	1.08410977536622	2.15347560830979e-05	0.000103453988626255
GXYLT2	1.19073653842767	3.023885128125	1.34454909648106	2.74908727781153e-21	1.07457295080079e-19
BAALC-AS1	0.70027524672956	0.8130012503125	0.215335478902742	0.00799650224855878	0.0173495221545302
ATG4A	4.69138706918239	4.58784749375	-0.0321971022157248	0.783319841701657	0.811846663750637
SH3D21	3.4528679427673	2.30590587875	-0.582461531388134	2.63828706120157e-05	0.000123572896855991
RAB40B	2.71503738616352	2.268567123125	-0.259190716864592	0.345806571465058	0.40853739880675
PMS2P1	6.23258693710692	5.3739518875	-0.213847696629233	0.00333435411067442	0.00819837528336343
IGHV1-67	0.560085121257862	1.687329802875	1.59102397962518	5.00303192006524e-05	0.000216660777210211
JAZF1	2.36532590503145	2.91012569125	0.299042487782672	4.73566231541156e-07	3.2817516066857e-06
MAPK7	4.8365826081761	4.5401878	-0.0912360658574083	0.169515444698717	0.225711297304275
RAB3D	16.046644427673	15.084119060625	-0.0892411986770001	0.22447504543573	0.284629444662058
NRG2	0.0745323031006289	0.0882827368375	0.244265514403989	0.000311768885465413	0.001070466888266
GALNT2	21.9822499937107	26.01044711875	0.242752138446001	0.000143545999247776	0.000550160744508212
RGS11	0.170815673534591	0.211682740625	0.309463286800574	6.99717477920531e-08	5.5753992735166e-07
GTPBP2	13.2698852955975	12.42733344375	-0.0946391323429698	0.047069696573638	0.0776095810183328
MGST3	5.64665365408805	5.87836055	0.0580177054050068	0.240135235120157	0.301112631206453
LPAR5	7.54533917610063	7.30753154	-0.0462016030037935	0.593618190178028	0.641679902821274
RTKN	14.9106945283019	12.81307731875	-0.218730449190379	0.00318109644973496	0.00788328752266591
AC068580.4	0.388547830251572	0.4629857768125	0.252875668375422	0.0283743961998338	0.0507568458395483
AC135048.4	0.148791777044025	0.1550761376875	0.0596819106978903	0.0843737600773156	0.1263691323894
IGHV1-68	0.0845279700628931	0.2821295381875	1.73885701087894	9.2126552529025e-05	0.000373067499798211
LNPEP	3.51606127798742	4.19945671625	0.256242484475012	8.57462617750163e-06	4.56922182237193e-05
ARHGEF34P	1.37371684901887	1.2226534265	-0.168069150719724	0.283421977089375	0.346137913672236
RPL7AP6	2.8562236245283	2.170346678125	-0.396183429323482	5.7772129847167e-05	0.000246027626253545
HIST2H2BC	1.17424631924528	0.88822440125	-0.402738960779538	0.0482970288220314	0.0792105453744766
AP002360.1	3.46538770314465	2.480918205	-0.482142597401678	9.07272302544828e-06	4.80701215060904e-05
ENTPD7	6.51346313836478	8.32914835	0.354744175667391	5.92796686963497e-05	0.000251676778809846
SFMBT2	0.524907625849057	0.942133670625	0.843868207854343	1.48114723276115e-15	2.93605010518621e-14
TRAF2	12.7544793899371	8.02884996875	-0.667738752644633	0.0304531221509305	0.0538322262795144
LINC01068	0.199026555220126	0.143461503625	-0.472297279037546	0.0209309779012643	0.0393550097388207
SLC35B2	24.6670799811321	26.06390826875	0.0794664878529385	0.166519175750463	0.222398783887376
TMPRSS13	9.22017901446541	8.08934981875	-0.188771010840385	0.21896546790084	0.278769247753941
AC018628.1	0.229717864968553	0.20778639625	-0.144761854014429	0.250993962011448	0.312394403101972
HAGHL	1.12319557377358	0.7891082049375	-0.509314109789117	0.0763962761191443	0.11641849936866
FMO4	1.52000135433962	1.561729269375	0.039071770355266	0.952077333779759	0.959918028660941
TXLNB	0.447760673188679	2.216052131125	2.30719209322004	1.66391934895969e-11	2.09236783248381e-10
AP1B1	25.5054409433962	28.833987125	0.176965301994911	0.000548343787627382	0.00173901273541131
RPLP0P6	7.85725418238994	6.753727728125	-0.218341213126787	0.0449525443158846	0.0746117179103862
HCK	5.64259380754717	9.086912700625	0.687431720452191	2.61371866402938e-15	5.02257132418518e-14
AJUBA	17.5303536163522	16.0272077875	-0.129331992604086	0.293345911503804	0.356268499708825
RIPK3	2.26166093566038	2.6052152675	0.204019927358802	0.0612693784197669	0.096768334305816
DNALI1	0.246162550509434	0.3938905215625	0.678183404145993	2.42140816893523e-19	7.37638989303493e-18
KLC4	2.46990325157233	2.487665055625	0.0103377198977621	0.812379083389772	0.837283382075782
FGF10	0.0314474571006289	0.20704135810625	2.71890371800865	7.33923122699991e-20	2.39707172927484e-18
ATP13A5	0.506983711113208	0.21361760874375	-1.24690882067486	0.0620367705931432	0.097774089253188
MIR4520-1	0.755076857861635	0.61760610125	-0.289936496270611	0.038807164801206	0.0659064971226903
SLC39A10	2.87751913207547	3.2673170125	0.183280918931187	0.0163549285098383	0.0319226951140592
ABCA2	2.29589430062893	2.467390171875	0.103929644945127	0.000409848901695497	0.00135337043603131
AC132008.2	3.10825352327044	2.362832336875	-0.395586919888259	0.00029476131738519	0.00101915165261458
PCDHGB7	0.756011688484277	1.12744036988125	0.576570686782689	2.93398856558734e-13	4.51129711040467e-12
KBTBD3	0.482169738993711	0.3767080105625	-0.35609439812981	0.223088450666185	0.283092554150454
TRPS1	3.17972710698113	3.626264743125	0.189581301205141	0.00248675543053024	0.00640815213273784
DNAJC25	3.37785454213837	2.90260234375	-0.21876026743219	0.00357687503891679	0.00871541488390965
ARL6IP5	27.5988551949686	38.8572214375	0.493574316830065	2.63270783120957e-13	4.06409917861423e-12
UNC5B	11.6472313245283	15.07814995625	0.372472374017951	3.59290510634045e-06	2.0815324642864e-05
FTH1P15	0.550283645597484	0.6688046058125	0.281409330285933	0.0230741939609114	0.0426800387139903
LINC00520	1.13768850853459	0.7646363914375	-0.573259842216657	0.000106171265388655	0.000422730589497967
NDUFS6	61.6838529559748	49.7750531875	-0.309470025519579	0.000786183692499697	0.00237232239314821
BOK	16.2671328742138	14.55565045	-0.160380683769341	0.0154034732836852	0.0303485841032607
CBX3P2	0.442188649937107	0.3554144695625	-0.315159577375524	0.225867788613307	0.28600418741603
AIF1	9.86504134968554	16.7366354	0.7626125259222	1.46665122929495e-15	2.91027857588741e-14
AC011601.1	0.312701363396226	0.286614374625	-0.125674542339281	0.622578950071365	0.667977833990475
GNB3	0.154025322805031	0.16820879535625	0.127085584428877	0.0169055079650801	0.0328196684726492
PLS3	47.6762473773585	43.5072938125	-0.132013402063292	0.0269176037725942	0.0486245429693132
HESX1	0.247525376069182	0.2766402211875	0.16043449108367	0.0241202427647276	0.0443245290718391
POLR3H	8.1652254591195	8.1291352625	-0.00639082854736595	0.768436201337832	0.798546823363348
CNPY4	3.56299659119497	4.89874731875	0.459321774981311	2.51621014468193e-08	2.14169421409613e-07
AC010733.1	1.60908068553459	1.8603579	0.209343526888243	0.225402857191116	0.285452606732305
OTOF	0.085515887427673	0.1707915015625	0.997971810762741	4.85722942569574e-07	3.3612096694132e-06
CACNB1	1.15616700754717	2.57415905375	1.15475138923604	0.000407970438253807	0.0013492274126824
CCDC93	3.79485936415094	3.6562567125	-0.0536790527552014	0.756405507797974	0.787979750336903
E4F1	4.39498197484277	3.7492425125	-0.229258101867459	2.93631076259639e-05	0.00013592919216338
AL391684.1	0.199102600943396	0.1494907815	-0.413455545666165	0.00760287745192016	0.0166065543625536
SERHL	0.408020238918239	0.3695744666625	-0.142775628993972	0.439293712960086	0.498297967279356
ATXN7L3B	11.0542492075472	10.9770498875	-0.0101106640653401	0.684655238502269	0.724084476403627
MT-CO1	4075.41517987421	4057.56017375	-0.0063345501626948	0.444700065862545	0.503291670222667
MAFF	7.14915079874214	6.836200025	-0.064577273259165	0.154228049029536	0.208892513387764
CYP2D8P	0.19438680036478	0.13210453715625	-0.557250240470728	0.000229397060924	0.000820613273337199
FAM83H	63.9633558490566	53.8221988375	-0.249044300406812	0.000181330180463272	0.000670932007773817
WSB2	17.9044772578616	19.7227306625	0.139538912257185	0.0190246146962055	0.0362361203205809
MAP3K20	6.87330843647799	8.73935731875	0.346522488586993	0.00194169151425414	0.00518975243944406
P2RX4	1.63272425345912	1.86427704375	0.191335111364203	0.000538546890585863	0.0017121270246847
LHX5	0.700452051308176	0.642380524	-0.124858142698808	0.516355211248124	0.571092162856603
AL132656.4	0.199506504528302	0.21490215623125	0.107244174660201	0.0683018836167706	0.105998598989912
ABCA8	0.0812461787735849	0.42624036676875	2.39129536301715	1.2769236224167e-18	3.50092890619204e-17
TCF12	5.01352170188679	6.93669370625	0.468423815662076	3.15078162859922e-11	3.81899845468944e-10
AC004918.1	1.2823384045283	1.043898261875	-0.296795920297238	0.0705422671365044	0.108938974381531
SLC2A10	1.16216066591195	2.582656255	1.15204610553721	4.52586802554731e-21	1.70737494157566e-19
KLHL3	0.209421361836478	0.284487193125	0.441955097031016	7.78728190205559e-06	4.1898073384581e-05
NBPF9	0.406887108993711	0.4539353264375	0.157858193316357	0.0128350727662731	0.0259797781499711
ZNF433-AS1	0.227866254427673	0.2278817399375	9.8040445675629e-05	0.107550920133945	0.155195419668449
BBIP1	0.7732107	0.77398134125	0.00143718474756988	0.364760618404916	0.426888125886496
STX6	13.4989730251572	12.3289932125	-0.130794660250853	0.0117800457343693	0.0241430164524355
IPMK	2.89743170880503	2.920860373125	0.0116187362341746	0.992734719210147	0.993500285031346
H2AFZP4	0.170382078553459	0.1214854375625	-0.487990206694474	0.674839770314715	0.715406711201404
LINC01752	2.03054241062893	1.1559545650625	-0.812780466571693	0.000260785057771518	0.000916164703235738
LMOD2	1.6138288663522	8.738497812175	2.4368976946976	7.76100466084159e-06	4.17913462594585e-05
IGLV8-61	8.82387821257862	19.6094986810625	1.1520678692872	0.00076319691606998	0.00231335894864812
LDHD	2.41582393031447	2.05316673875	-0.234664518003126	0.156345470198161	0.211172697951527
EIF2D	5.60370018238994	4.89207229375	-0.195934044801435	0.000854388364043575	0.00255398094202583
PCDHB7	0.308832623628931	0.487590472125	0.65884477472651	1.25172820094208e-11	1.61365173241977e-10
HBP1	6.96879443459119	7.693577765	0.142745555660039	0.00837824815345161	0.0180750281009741
INTS3	4.18984102893082	3.89761128125	-0.104305292085293	0.127127989115603	0.178393413792123
ZFAND3	17.5401613773585	18.19507241875	0.0528857720188229	0.136780292951034	0.189277399771439
AC112206.3	1.44041114823899	1.0810696703125	-0.414021169011255	0.131681091576828	0.183670401879803
NNT	5.43775184654088	6.01363329875	0.145226582437542	0.00779746472215847	0.0169668509145469
IGKV1D-12	0.82688323408805	1.4579240316875	0.818160023944457	0.00536361661845279	0.0123355577853027
AC005253.1	0.422456864402516	0.33394750425	-0.339182708046032	0.00341347794384068	0.00837388300627633
TRAV8-1	0.153695629433962	0.3526098455625	1.19799661770021	3.20509678837015e-11	3.88241531315578e-10
MIGA2	3.7317278427673	3.0831389625	-0.275443857664099	0.000112148742039894	0.000443626785724157
AC093249.2	0.196314706477987	0.1429167255	-0.457993488664162	0.00903581076989283	0.0192799619036209
ABHD17AP4	0.339277487924528	0.263987253125	-0.361997436729682	0.381330669064611	0.443189611559599
DTX4	3.21106164968553	4.330542434375	0.431497381267576	8.91598165229848e-08	7.00114961047367e-07
AL358472.3	0.757651091761006	0.639700798375	-0.244136337576198	0.00374735651384527	0.00907176245473349
MMADHC	45.1623347798742	44.43528075	-0.0234144683647211	0.666903933304763	0.708660514531935
PBX2	11.497259591195	10.76667655	-0.0947170426120758	0.0622849481941182	0.0980699507843327
AL008718.3	0.250807538427673	0.1517433173125	-0.724947728903983	2.86098604792056e-05	0.000132852944677532
PLD3	34.004475427673	41.369841875	0.282854807133643	1.09686364461952e-07	8.47283639133475e-07
AC022968.1	0.204159869245283	0.1855875596875	-0.137599303321318	0.0516003112464253	0.0838650462321879
AL391903.1	0.086209193836478	0.1319363479375	0.61392843627832	0.0287033883169451	0.0512276663590037
ATF2	5.80020809622641	6.32432415625	0.124806654337482	0.0805146897070778	0.121524304089166
AC005695.3	0.147170948679245	0.10234584425	-0.524040390738322	0.00708607910394903	0.0156676074326978
CBLN1	0.0838113529559748	0.133332004375	0.669805532086492	0.000193611435654768	0.000709762750744956
PBDC1	25.150407572327	21.68224213125	-0.214067828122109	0.00137532589860544	0.00385209984780626
AL645933.2	0.982436170754717	0.9877676408125	0.00780802893851644	0.5361880176614	0.589419242816626
PPIAP77	0.446906777421384	0.3606385286875	-0.309420388817872	0.0122159790370879	0.0249001306739218
WDR74	9.70469749056604	7.7407503125	-0.326209828881357	1.54883240647426e-06	9.66022801167188e-06
FOXN3-AS1	2.85853653459119	2.4488905275	-0.223148446594845	0.0227103529559153	0.0421068416649059
AC068025.1	0.146217320125786	0.1165115726875	-0.327640955536119	0.0251729146545229	0.0459763517231134
AL096870.2	0.291497419559748	0.2471804294375	-0.237918590145054	0.00181066794633427	0.00488313414288486
THBS3	3.64367691823899	4.924326738125	0.434531448206642	8.72124302074526e-06	4.64226734049295e-05
UBE2Z	29.5056847169811	28.4602935625	-0.052042395236036	0.451967178159918	0.510117300983415
MRS2	5.34383206415094	4.7751540375	-0.162327397701501	0.000232716479203974	0.000830441610299644
RPL5P1	0.253019293396226	0.2043455723125	-0.308236414568355	0.0173575329449176	0.0335335204111083
MMS19	11.2686655157233	10.97307515	-0.0383487848686443	0.761950998158882	0.792823291114005
AL353719.1	0.150050478993711	0.123071200375	-0.285954724963747	0.0254451912275064	0.046383639477443
BLOC1S1	15.4489415031447	13.06580845	-0.241711599567842	0.0515561863571233	0.083807325563905
DARS2	9.34204110062893	8.1464598875	-0.197564532049418	0.00912605685607666	0.0194320523693271
AC032044.2	0.130608801698113	0.124797588625	-0.0656620647587034	0.783397563037356	0.811883988824212
AC008799.1	0.136551887798742	0.108868431	-0.326863588334688	0.0354202101513943	0.0610559274169576
AL157373.2	0.363188684528302	0.2791420403125	-0.379719836358602	0.0488189410120379	0.0799654582413606
MED26	1.79107450754717	1.52878612125	-0.228438767461227	1.36423708398615e-05	6.92289861232388e-05
MKX	0.110369682025157	0.23294904773125	1.07767050713903	6.53118788798447e-07	4.42674454831148e-06
EIF2AK3	3.28134765283019	3.600949955625	0.134089096867855	0.00880751530178509	0.0188652170845674
IST1	15.3850003333333	15.04005220625	-0.0327149000965465	0.487768544379018	0.543871147031846
RAB6A	33.747839836478	31.2649165125	-0.110250494946631	0.408002366526816	0.46834379448113
EGF	0.295432684987421	0.4007032509375	0.439704768032084	0.0361760625483381	0.0621374070030839
LINC00941	1.56289831322642	1.4154014560625	-0.143012606844767	0.836954021644584	0.858928035920154
RPL23AP57	0.179102619119497	0.1622398039375	-0.142658620832263	0.0312753044655796	0.0550855118283544
LSS	10.3696866981132	9.3110268625	-0.155360117652023	0.0861362920999718	0.128622971925288
AC005863.1	0.131780426974843	0.16117137528125	0.290459431583646	0.526026115385951	0.579951538406373
ZNF552	1.74154013773585	1.64893198125	-0.0788318349169114	0.72340461922746	0.758676489299161
RN7SL381P	0.218278399245283	0.184066205	-0.245944600085463	0.014981285234636	0.0296850263006336
AC104971.1	0.172562291509434	0.1322887359375	-0.3834270148536	0.0393077151754667	0.0666119142258386
EIF3L	27.9112998213836	29.6832547	0.0887999769246042	0.0106531565848069	0.0221719604490379
IGLV2-18	2.68615281786164	10.1001963356875	1.91077004896369	1.44993371724021e-06	9.09877812372596e-06
PCDHGB5	0.695222693031447	1.02929602635	0.566110882544538	2.60531917678715e-12	3.59681865924388e-11
AL133163.1	0.159765580628931	0.0981317983125	-0.703164028689076	0.000414851805777176	0.00136896173101517
STAMBPL1	0.731350684842767	0.960894634375	0.3938148941869	5.06666475178525e-06	2.83739056554234e-05
AC254633.1	0.695411976415094	0.7493278815	0.107729219810338	0.0169042992339474	0.0328196684726492
AC010307.2	0.192186927798742	0.1671165838125	-0.201655303655431	0.438412033436979	0.497413804446245
NT5DC3	1.30759015597484	1.126646460625	-0.214875549366617	0.196633245456964	0.255262604605886
MAPK13	17.4271317924528	13.32225188125	-0.387497182055561	9.02169568752867e-06	4.78518605595185e-05
RNU6-45P	0.21720771572327	0.111059493125	-0.967742635331984	0.00051764791586055	0.0016556908199378
SMIM27	1.31975011132075	1.1981977025	-0.139398815396008	0.059607255617996	0.0946191664241956
SOX13	4.72305441383648	3.2986741425	-0.517833887531529	0.00236003948633062	0.00613112620324461
SNORD53B	0.298590933333333	0.18798576625	-0.66754692967555	0.0121916864705569	0.0248547898860034
GAPT	0.13785360727044	0.3272357585625	1.24719338742348	3.23790886578634e-15	6.16723424475508e-14
MBP	2.44962058238994	2.635178446875	0.105342350497968	0.129874013069947	0.181527072479327
LINC02544	0.38434225408805	1.0432251241875	1.44058702154597	2.35648243108981e-14	4.1251157377333e-13
IGHV3-62	0.312126634150943	0.48145482425	0.625268964356702	0.00111893807751958	0.00322398588173418
ZNF354B	1.29527682578616	1.060693014375	-0.288253290718061	0.0405999930423425	0.0685208483234124
NSMCE2	7.99708364779874	6.9040648	-0.212027972866139	0.00659632120175559	0.0147167895144269
IGHV3-23	44.7119000096855	146.6269559225	1.71341959424069	3.04684987936122e-06	1.79076401681945e-05
SRSF9P1	0.274922342830189	0.3012555205	0.131963520064504	0.0570253122387496	0.0912581108953632
DNAJB9	8.30193689937107	9.66283430625	0.218998456522054	5.7772129847167e-05	0.000246027626253545
SIGLEC17P	0.124903540603774	0.237437534925	0.926733645922514	3.36444145769493e-11	4.06783959102419e-10
AC012181.1	0.310393694213837	0.3535970524375	0.188006999735186	0.289182909083627	0.351959141441908
MFSD6	10.5234716603774	9.77877286875	-0.105885384859146	0.0892922043960249	0.13250206211107
PYCR3	8.98502325786164	7.91820961875	-0.182347977839907	0.00843840345384414	0.0181826391003465
AC024580.1	0.320139558616352	0.332364138	0.0540637670157549	0.952560674132958	0.960355608176516
CARMIL2	0.344606255220126	0.398384543375	0.209212785145197	0.000194937467190083	0.000713951596673971
AP002847.1	0.13193701308805	0.1170112020375	-0.173202696872565	0.95981416632066	0.966268267506604
ELOBP2	0.963293051383648	0.65879266125	-0.548150275119031	0.113904216720798	0.162627217448075
TROAP	6.25558062893082	4.6373812125	-0.43183347104805	6.44996656670324e-07	4.37779111532236e-06
BCAS3	1.73078196981132	1.796019798125	0.0533792566061944	0.00948829592469299	0.0200759965728341
AL355001.2	1.98456466415094	1.88110445875	-0.0772426064985858	0.326294101497758	0.389265243595965
NAPA	13.9089296100629	14.83024610625	0.0925311407275524	0.0837203816862345	0.125564446406059
[truncated: 17,467 more rows]
