# Supplementary material for: Comprehensive Characterization of Immune Landscape Based on Tumor Microenvironment for Oral Squamous Cell Carcinoma Prognosis
Source: Vaccines (Basel). 2022 Sep 14;10(9):1521. doi: 10.3390/vaccines10091521 (PMC9505673; doi:10.3390/vaccines10091521)
Supplement: Supplementary file 1 [file vaccines-10-01521-s001.zip › vaccines-1875126-supplementary Text S1 R code.txt]

#library(utils)
#rforge <- "http://r-forge.r-project.org"
#install.packages("estimate", repos=rforge, dependencies=TRUE)

#if (!requireNamespace("BiocManager", quietly = TRUE))
#    install.packages("BiocManager")
#BiocManager::install("limma", version = "3.8")


library(limma)
library(estimate)
setwd("C:\\Users\\lexb4\\Desktop\\tcgaEstimate\\05.estimate")           
inputFile="symbol.txt"                                                 
rt=read.table(inputFile,sep="\t",header=T,check.names=F)

rt=as.matrix(rt)
rownames(rt)=rt[,1]
exp=rt[,2:ncol(rt)]
dimnames=list(rownames(exp),colnames(exp))
data=matrix(as.numeric(as.matrix(exp)),nrow=nrow(exp),dimnames=dimnames)
data=avereps(data)
group=sapply(strsplit(colnames(data),"\\-"),"[",4)
group=sapply(strsplit(group,""),"[",1)
group=gsub("2","1",group)
data=data[,group==0]
out=data[rowMeans(data)>0,]
out=rbind(ID=colnames(out),out)
write.table(out,file="uniq.symbol.txt",sep="\t",quote=F,col.names=F)

filterCommonGenes(input.f="uniq.symbol.txt", 
                  output.f="commonGenes.gct", 
                  id="GeneSymbol")

estimateScore(input.ds = "commonGenes.gct",
              output.ds="estimateScore.gct", 
              platform="illumina")


scores=read.table("estimateScore.gct",skip = 2,header = T)
rownames(scores)=scores[,1]
scores=t(scores[,3:ncol(scores)])
rownames(scores)=gsub("\\.","\\-",rownames(scores))
out=rbind(ID=colnames(scores),scores)
write.table(out,file="scores.txt",sep="\t",quote=F,col.names=F)

#install.packages("survival")

setwd("C:\\Users\\lexb4\\Desktop\\tcgaEstimate\\09.survival")    

library(survival)
rt=read.table("survival.txt",header=T,sep="\t",check.names=F)
rt$futime=rt$futime/365                                     
outTab=data.frame()

for(gene in colnames(rt[,4:ncol(rt)])){
  a=rt[,gene]<=median(rt[,gene])
  diff=survdiff(Surv(futime, fustat) ~a,data = rt)
  pValue=1-pchisq(diff$chisq,df=1)
  outTab=rbind(outTab,cbind(gene=gene,pvalue=pValue))
  pValue=round(pValue,3)
  #pValue=format(pValue, scientific = TRUE)

  fit <- survfit(Surv(futime, fustat) ~ a, data = rt)
  summary(fit)

  pdf(file=paste(gene,".survival.pdf",sep=""),
      width=6,
      height=6)
  plot(fit, 
     lwd=2,
     col=c("red","blue"),
     xlab="Time (year)",
     mark.time=T,
     ylab="Survival rate",
     main=paste(gene,"(p=", pValue ,")",sep="") )
  legend("topright", 
       c("High","Low"), 
       lwd=2, 
       col=c("red","blue"))
  dev.off()
}
write.table(outTab,file="survival.xls",sep="\t",row.names=F,quote=F)

inputFile="scoersClinical.txt"                                         
setwd("C:\\Users\\lexb4\\Desktop\\tcgaEstimate\\11.clinicalCor")         
rt=read.table(inputFile,sep="\t",header=T,check.names=F)
clinical="stage"                                                      

xlabel=vector()
tab1=table(rt[,clinical])
labelNum=length(tab1)
dotCol=c(2,3)
if(labelNum==3){
	dotCol=c(2,3,4)
}
if(labelNum==4){
	dotCol=c(2,3,4,5)
}
if(labelNum>4){
	dotCol=rainbow(labelNum)
}
for(i in 1:labelNum){
  xlabel=c(xlabel,names(tab1[i]) )
}

outTab=data.frame()

for(i in colnames(rt[,3:ncol(rt)])){
  rt1=rbind(expression=rt[,i],clinical=rt[,clinical])
  rt1=as.matrix(t(rt1))
  if(labelNum==2){
    wilcoxTest<-wilcox.test(expression ~ clinical, data=rt1)
  }else{
    wilcoxTest<-kruskal.test(expression ~ clinical, data = rt1)}
  pValue=wilcoxTest$p.value
  outTab=rbind(outTab,cbind(gene=i,pVal=pValue))
  pval=0
  if(pValue<0.001){
  pval=signif(pValue,4)
    pval=format(pval, scientific = TRUE)
     }else{
    pval=round(pValue,3)
  }
  
   b = boxplot(expression ~ clinical, data = rt1,outline = FALSE, plot=F) 
   yMin=min(b$stats)
   yMax = max(b$stats/5+b$stats)
   ySeg = max(b$stats/10+b$stats)
   ySeg2 = max(b$stats/12+b$stats)
   n = ncol(b$stats)

   outPdf=paste0(i,".",clinical,".pdf")
   pdf(file=outPdf,
       width=9,
       height=6,)
   par(mar = c(4,7,3,3))
   boxplot(expression ~ clinical, data = rt1,names=xlabel,
     ylab = i,col=dotCol,
     cex.main=1.6, cex.lab=1.4, cex.axis=1.3,ylim=c(yMin,yMax),outline = FALSE)
   segments(1,ySeg, n,ySeg);
   segments(1,ySeg, 1,ySeg2)
   segments(n,ySeg, n,ySeg2)
   text((1+n)/2,ySeg,labels=paste0("p=",pval),cex=1.5,pos=3)
   dev.off()

}
write.table(outTab,file=paste0(clinical,".xls"),sep="\t",row.names=F,quote=F)

#if (!requireNamespace("BiocManager", quietly = TRUE))
#    install.packages("BiocManager")
#BiocManager::install("limma", version = "3.8")

library("limma")

setwd("C:\\Users\\lexb4\\Desktop\\tcgaEstimate\\12.StromalDiff")     
inputFile="symbol.txt"                                           
scoreFile="StromalScore.txt"                                          
fdrFilter=0.05                                                 
logFCfilter=1                                                    

#读取score文件
score=read.table(scoreFile,sep="\t",header=T,check.names=F)
#score=score[order(score[,2]),]
med=median(score[,2])
conTab=score[score[,2]<med,]
treatTab=score[score[,2]>=med,]
con=as.vector(conTab[,1])
treat=as.vector(treatTab[,1])
conNum=length(con)
treatNum=length(treat)


outTab=data.frame()
grade=c(rep(1,conNum),rep(2,treatNum))
rt=read.table(inputFile,sep="\t",header=T,check.names=F)
rt=as.matrix(rt)
rownames(rt)=rt[,1]
exp=rt[,2:ncol(rt)]
dimnames=list(rownames(exp),colnames(exp))
data=matrix(as.numeric(as.matrix(exp)),nrow=nrow(exp),dimnames=dimnames)
data=avereps(data)
data=data[rowMeans(data)>0.1,]
data=cbind(data[,con],data[,treat])

for(i in row.names(data)){
  geneName=unlist(strsplit(i,"\\|",))[1]
  geneName=gsub("\\/", "_", geneName)
  rt=rbind(expression=data[i,],grade=grade)
  rt=as.matrix(t(rt))
  wilcoxTest<-wilcox.test(expression ~ grade, data=rt)
  conGeneMeans=mean(data[i,1:conNum])
  treatGeneMeans=mean(data[i,(conNum+1):ncol(data)])
  logFC=log2(treatGeneMeans)-log2(conGeneMeans)  
  pvalue=wilcoxTest$p.value
  conMed=median(data[i,1:conNum])
  treatMed=median(data[i,(conNum+1):ncol(data)])
  diffMed=treatMed-conMed
	if( ((logFC>0) & (diffMed>0)) | ((logFC<0) & (diffMed<0)) ){  
		  outTab=rbind(outTab,cbind(gene=i,conMean=conGeneMeans,treatMean=treatGeneMeans,logFC=logFC,pValue=pvalue))
	 }
}
pValue=outTab[,"pValue"]
fdr=p.adjust(as.numeric(as.vector(pValue)),method="fdr")
outTab=cbind(outTab,fdr=fdr)


write.table(outTab,file="all.xls",sep="\t",row.names=F,quote=F)


outDiff=outTab[( abs(as.numeric(as.vector(outTab$logFC)))>logFCfilter & as.numeric(as.vector(outTab$fdr))<fdrFilter),]
write.table(outDiff,file="StromalDiff.xls",sep="\t",row.names=F,quote=F)
up=outTab[( as.numeric(as.vector(outTab$logFC))>logFCfilter & as.numeric(as.vector(outTab$fdr))<fdrFilter),]
write.table(up,file="StromalUp.txt",sep="\t",row.names=F,quote=F)
down=outTab[( as.numeric(as.vector(outTab$logFC))< -logFCfilter & as.numeric(as.vector(outTab$fdr))<fdrFilter),]
write.table(down,file="StromalDown.txt",sep="\t",row.names=F,quote=F)


heatmap=rbind(ID=colnames(data[as.vector(outDiff[,1]),]),data[as.vector(outDiff[,1]),])
write.table(heatmap,file="heatmap.txt",sep="\t",col.names=F,quote=F)
Type=c(rep("low",conNum),rep("high",treatNum))   
names(Type)=colnames(data)
Type=as.data.frame(Type)
Type=cbind(ID=rownames(Type),Type)
write.table(Type,file="type.txt",sep="\t",row.names=F,quote=F)
#install.packages("pheatmap")

setwd("C:\\Users\\lexb4\\Desktop\\tcgaEstimate\\13.StromalHeatmap")      
rt=read.table("heatmap.txt",sep="\t",header=T,row.names=1,check.names=F)    
rt=log2(rt+0.001)
outpdf="heatmap.pdf"

library(pheatmap)
Type=read.table("type.txt",sep="\t",header=T,row.names=1,check.names=F)

pdf(outpdf,height=16,width=16)
pheatmap(rt, annotation=Type, 
         color = colorRampPalette(c("green", "black", "red"))(50),
         cluster_cols =F,
         fontsize=14,
         fontsize_row=1,
         fontsize_col=3)
dev.off()

#if (!requireNamespace("BiocManager", quietly = TRUE))
#    install.packages("BiocManager")
#BiocManager::install("limma", version = "3.8")

library("limma")

setwd("C:\\Users\\lexb4\\Desktop\\tcgaEstimate\\14.ImmuneDiff")     
inputFile="symbol.txt"                                          
scoreFile="ImmuneScore.txt"                                           
fdrFilter=0.05                                                 
logFCfilter=1                                                    

#读取score文件
score=read.table(scoreFile,sep="\t",header=T,check.names=F)
#score=score[order(score[,2]),]
med=median(score[,2])
conTab=score[score[,2]<med,]
treatTab=score[score[,2]>=med,]
con=as.vector(conTab[,1])
treat=as.vector(treatTab[,1])
conNum=length(con)
treatNum=length(treat)


outTab=data.frame()
grade=c(rep(1,conNum),rep(2,treatNum))
rt=read.table(inputFile,sep="\t",header=T,check.names=F)
rt=as.matrix(rt)
rownames(rt)=rt[,1]
exp=rt[,2:ncol(rt)]
dimnames=list(rownames(exp),colnames(exp))
data=matrix(as.numeric(as.matrix(exp)),nrow=nrow(exp),dimnames=dimnames)
data=avereps(data)
data=data[rowMeans(data)>0.1,]
data=cbind(data[,con],data[,treat])

for(i in row.names(data)){
  geneName=unlist(strsplit(i,"\\|",))[1]
  geneName=gsub("\\/", "_", geneName)
  rt=rbind(expression=data[i,],grade=grade)
  rt=as.matrix(t(rt))
  wilcoxTest<-wilcox.test(expression ~ grade, data=rt)
  conGeneMeans=mean(data[i,1:conNum])
  treatGeneMeans=mean(data[i,(conNum+1):ncol(data)])
  logFC=log2(treatGeneMeans)-log2(conGeneMeans)  
  pvalue=wilcoxTest$p.value
  conMed=median(data[i,1:conNum])
  treatMed=median(data[i,(conNum+1):ncol(data)])
  diffMed=treatMed-conMed
	if( ((logFC>0) & (diffMed>0)) | ((logFC<0) & (diffMed<0)) ){  
		  outTab=rbind(outTab,cbind(gene=i,conMean=conGeneMeans,treatMean=treatGeneMeans,logFC=logFC,pValue=pvalue))
	 }
}
pValue=outTab[,"pValue"]
fdr=p.adjust(as.numeric(as.vector(pValue)),method="fdr")
outTab=cbind(outTab,fdr=fdr)

write.table(outTab,file="all.xls",sep="\t",row.names=F,quote=F)

outDiff=outTab[( abs(as.numeric(as.vector(outTab$logFC)))>logFCfilter & as.numeric(as.vector(outTab$fdr))<fdrFilter),]
write.table(outDiff,file="ImmuneDiff.xls",sep="\t",row.names=F,quote=F)
up=outTab[( as.numeric(as.vector(outTab$logFC))>logFCfilter & as.numeric(as.vector(outTab$fdr))<fdrFilter),]
write.table(up,file="ImmuneUp.txt",sep="\t",row.names=F,quote=F)
down=outTab[( as.numeric(as.vector(outTab$logFC))< -logFCfilter & as.numeric(as.vector(outTab$fdr))<fdrFilter),]
write.table(down,file="ImmuneDown.txt",sep="\t",row.names=F,quote=F)

heatmap=rbind(ID=colnames(data[as.vector(outDiff[,1]),]),data[as.vector(outDiff[,1]),])
write.table(heatmap,file="heatmap.txt",sep="\t",col.names=F,quote=F)
Type=c(rep("low",conNum),rep("high",treatNum))    
names(Type)=colnames(data)
Type=as.data.frame(Type)
Type=cbind(ID=rownames(Type),Type)
write.table(Type,file="type.txt",sep="\t",row.names=F,quote=F)

setwd("C:\\Users\\lexb4\\Desktop\\tcgaEstimate\\15.ImmuneHeatmap")      
rt=read.table("heatmap.txt",sep="\t",header=T,row.names=1,check.names=F)    
rt=log2(rt+0.001)
outpdf="heatmap.pdf"

library(pheatmap)
Type=read.table("type.txt",sep="\t",header=T,row.names=1,check.names=F)

pdf(outpdf,height=14,width=16)
pheatmap(rt, annotation=Type, 
         color = colorRampPalette(c("green", "black", "red"))(50),
         cluster_cols =F,
         fontsize=14,
         fontsize_row=1,
         fontsize_col=3)
dev.off()
#install.packages("VennDiagram")

library(VennDiagram)                                           
setwd("C:\\Users\\lexb4\\Desktop\\tcgaEstimate\\16.venn")     

files=c("StromalUp.txt","ImmuneUp.txt")
targetList=list()
for(i in 1:length(files)){
    inputFile=files[i]
    rt=read.table(inputFile,header=T)
    header=unlist(strsplit(inputFile,"Up|\\.|\\-"))
    targetList[[header[1]]]=as.vector(rt[,1])
    uniqLength=length(unique(as.vector(rt[,1])))
    print(paste(header[1],uniqLength,sep=" "))
}
venn.diagram(targetList,filename="up.tiff",imagetype = "tiff",main="Up",main.cex = 2,
             fill=rainbow(length(targetList)),cat.cex=1)
upGenes=Reduce(intersect,targetList)

files=c("StromalDown.txt","ImmuneDown.txt")
targetList=list()
for(i in 1:length(files)){
    inputFile=files[i]
    rt=read.table(inputFile,header=T)
    header=unlist(strsplit(inputFile,"Down|\\.|\\-"))
    targetList[[header[1]]]=as.vector(rt[,1])
    uniqLength=length(unique(as.vector(rt[,1])))
    print(paste(header[1],uniqLength,sep=" "))
}
venn.diagram(targetList,filename="down.tiff",imagetype = "tiff",main="Down",main.cex = 2,
             fill=rainbow(length(targetList)),cat.cex=1)
downGenes=Reduce(intersect,targetList)


upGenes=cbind(upGenes,"up")
downGenes=cbind(downGenes,"down")
intersectGenes=rbind(upGenes,downGenes)
colnames(intersectGenes)=c("Gene","Regulation")
write.table(file="intersectGenes.txt",intersectGenes,sep="\t",quote=F,row.names=F)

#if (!requireNamespace("BiocManager", quietly = TRUE))
#    install.packages("BiocManager")
#BiocManager::install("org.Hs.eg.db", version = "3.8")


setwd("C:\\Users\\lexb4\\Desktop\\tcgaEstimate\\17.symbol2id")

library("org.Hs.eg.db")
rt=read.table("intersectGenes.txt",sep="\t",check.names=F,header=T)
genes=as.vector(rt[,1])
entrezIDs <- mget(genes, org.Hs.egSYMBOL2EG, ifnotfound=NA)
entrezIDs <- as.character(entrezIDs)
out=cbind(rt,entrezID=entrezIDs)
write.table(out,file="id.txt",sep="\t",quote=F,row.names=F)

#install.packages("colorspace")
#install.packages("stringi")
#install.packages("ggplot2")

#if (!requireNamespace("BiocManager", quietly = TRUE))
#    install.packages("BiocManager")
#BiocManager::install("DOSE", version = "3.8")

#if (!requireNamespace("BiocManager", quietly = TRUE))
#    install.packages("BiocManager")
#BiocManager::install("clusterProfiler", version = "3.8")

#if (!requireNamespace("BiocManager", quietly = TRUE))
#    install.packages("BiocManager")
#BiocManager::install("enrichplot", version = "3.8")

library("clusterProfiler")
library("org.Hs.eg.db")
library("enrichplot")
library("ggplot2")

setwd("C:\\Users\\lexb4\\Desktop\\tcgaEstimate\\18.GO")
rt=read.table("id.txt",sep="\t",header=T,check.names=F)
rt=rt[is.na(rt[,"entrezID"])==F,]
gene=rt$entrezID

kk <- enrichGO(gene = gene,
               OrgDb = org.Hs.eg.db, 
               pvalueCutoff =0.05, 
               qvalueCutoff = 0.05,
               ont="all",
               readable =T)
write.table(kk,file="GO.txt",sep="\t",quote=F,row.names = F)


tiff(file="barplot.tiff",width = 26,height = 20,units ="cm",compression="lzw",bg="white",res=600)
barplot(kk, drop = TRUE, showCategory =10,split="ONTOLOGY") + facet_grid(ONTOLOGY~., scale='free')
dev.off()


tiff(file="dotplot.tiff",width = 26,height = 20,units ="cm",compression="lzw",bg="white",res=600)
dotplot(kk,showCategory = 10,split="ONTOLOGY") + facet_grid(ONTOLOGY~., scale='free')
dev.off()

#install.packages("colorspace")
#install.packages("stringi")
#install.packages("ggplot2")

#if (!requireNamespace("BiocManager", quietly = TRUE))
#    install.packages("BiocManager")
#BiocManager::install("DOSE", version = "3.8")

#if (!requireNamespace("BiocManager", quietly = TRUE))
#    install.packages("BiocManager")
#BiocManager::install("clusterProfiler", version = "3.8")

#if (!requireNamespace("BiocManager", quietly = TRUE))
#    install.packages("BiocManager")
#BiocManager::install("enrichplot", version = "3.8")


library("clusterProfiler")
library("org.Hs.eg.db")
library("enrichplot")
library("ggplot2")

setwd("C:\\Users\\lexb4\\Desktop\\tcgaEstimate\\19.KEGG")
rt=read.table("id.txt",sep="\t",header=T,check.names=F)
rt=rt[is.na(rt[,"entrezID"])==F,]
gene=rt$entrezID

kk <- enrichKEGG(gene = gene, organism = "hsa", pvalueCutoff =0.05, qvalueCutoff =0.05)
write.table(kk,file="KEGG.txt",sep="\t",quote=F,row.names = F)

tiff(file="barplot.tiff",width = 20,height = 12,units ="cm",compression="lzw",bg="white",res=600)
barplot(kk, drop = TRUE, showCategory = 30)
dev.off()

tiff(file="dotplot.tiff",width = 20,height = 12,units ="cm",compression="lzw",bg="white",res=600)
dotplot(kk, showCategory = 30)
dev.off()

setwd("C:\\Users\\lexb4\\Desktop\\tcgaEstimate\\21.barplot")      
rt=read.table("string_interactions.tsv", header=T, sep="\t", comment.char = "", check.names =FALSE)
tb=table(c(as.vector(rt[,1]),as.vector(rt[,2])))
tb=sort(tb,decreasing =T)
write.table(tb,file="count.xls",sep="\t",quote=F,col.names=F)

n=as.matrix(tb)[1:30,]   
pdf(file="barplot.pdf",width=8,height=6)
par(mar=c(3,10,3,3),xpd=T)
bar=barplot(n,horiz=TRUE,col="skyblue",names=FALSE)
text(x=n-0.5,y=bar,n)
text(x=-0.2,y=bar,label=names(n),xpd=T,pos=2)
dev.off()
#install.packages("survival")

setwd("C:\\Users\\lexb4\\Desktop\\tcgaEstimate\\23.geneSurvival")        
library(survival)
rt=read.table("clinicalExp.txt",header=T,sep="\t",check.names=F)     
rt$futime=rt$futime/365                                              
outTab=data.frame()

for(gene in colnames(rt[,4:ncol(rt)])){
  a=rt[,gene]<=median(rt[,gene])
  diff=survdiff(Surv(futime, fustat) ~a,data = rt)
  pValue=1-pchisq(diff$chisq,df=1)
  outTab=rbind(outTab,cbind(gene=gene,pvalue=pValue))

  fit <- survfit(Surv(futime, fustat) ~ a, data = rt)
  summary(fit)

  if(pValue<0.05){
    if(pValue<0.001){
      pValue="<0.001"
    }else{
      pValue=round(pValue,3)
      pValue=paste0("=",pValue)
    }
	  pdf(file=paste(gene,".survival.pdf",sep=""),
	      width=6,
	      height=6)
	  plot(fit, 
	     lwd=2,
	     col=c("red","blue"),
	     xlab="Time (year)",
	     #mark.time=T,
	     ylab="Survival rate",
	     main=paste(gene,"(p", pValue ,")",sep=""） )
	  legend("topright", 
	       c("High","Low"), 
	       lwd=2, 
	       col=c("red","blue"))
	  dev.off()
	}
}
write.table(outTab,file="survival.xls",sep="\t",row.names=F,quote=F)
